# Supplementary material for: Detecting Convergence of Amino Acid Physicochemical Properties Underlying the Organismal Adaptive Convergent Evolution
Source: Mol Ecol Resour. 2025 Sep 26;25(8):e70052. doi: 10.1111/1755-0998.70052 (PMC12550464; doi:10.1111/1755-0998.70052)
Supplement: Supplementary file 2 — Table S4: All significant enriched GO terms for US and GS0 in echolocating mammals. Table S5: 51 enriched GO terms for each combination of BPs and GSs for the three gene sets of R > 1. Table S6: The number of genes with R > 1 between the echolocating bats and non‐echolocating bovids under the US and GS1‐4. Table S7: All significant enriched GO terms for each combination of BPs and GSs in echolocating bats and non‐echolocating bovids. Table S8: GO enrichment result of genes with R > 1 (p value < 0.05) in all combinations of GS1‐4 and BPs for echolocating mammals. Table S9: Genes with R > 1 (p value < 0.05) in US and GS1‐4, and under positive selection in echolocating mammals. Table S10: The number of sites showing convergence between echolocating bats and nonecholocating bovids, within genes under positive selection in echolocating mammals. Table S11: Genes with exclusive property convergence and under positive selection in marine mammals. Table S12: Genes with CAAP enriched in ‘collagen‐containing extracellular matrix’ for different GSs in marine mammals. Table S13: The number of genes with CAAP and enriched GO terms in the terrestrial sister species of marine mammals. Table S14: Non‐repetitive enriched GO terms and involved genes for GS0 in marine mammals. Table S15: Number of convergent genes for mangroves and non‐mangrove and the result of KEGG (corresponding to the Fig. 2a in Xu et al. (2017)). Table S16: All significantly enriched GO terms under different GS in mangroves. Table S17: GO and KEGG pathway enrichment result of the gene sets with increased convergent sites in mangroves under GS1 and GS4. [file MEN-25-e70052-s001.xlsx]

## Sheet: Table S1
Table S1. Genes of R > 1, O > 0, O(GS) > O(US) and R(GS) > R(US) for each combination of BP and scheme.
criterion	group scheme	branch pair	ensembl id
O>0	US	BP1	ENSG00000001629
O>0	US	BP1	ENSG00000002822
O>0	US	BP1	ENSG00000003147
O>0	US	BP1	ENSG00000004939
O>0	US	BP1	ENSG00000005020
O>0	US	BP1	ENSG00000005469
O>0	US	BP1	ENSG00000005513
O>0	US	BP1	ENSG00000005844
O>0	US	BP1	ENSG00000007171
O>0	US	BP1	ENSG00000007174
O>0	US	BP1	ENSG00000008130
O>0	US	BP1	ENSG00000008300
O>0	US	BP1	ENSG00000008710
O>0	US	BP1	ENSG00000009335
O>0	US	BP1	ENSG00000013523
O>0	US	BP1	ENSG00000031823
O>0	US	BP1	ENSG00000039600
O>0	US	BP1	ENSG00000041802
O>0	US	BP1	ENSG00000046604
O>0	US	BP1	ENSG00000050820
O>0	US	BP1	ENSG00000051108
O>0	US	BP1	ENSG00000054282
O>0	US	BP1	ENSG00000054983
O>0	US	BP1	ENSG00000056558
O>0	US	BP1	ENSG00000058453
O>0	US	BP1	ENSG00000061656
O>0	US	BP1	ENSG00000061918
O>0	US	BP1	ENSG00000062716
O>0	US	BP1	ENSG00000063015
O>0	US	BP1	ENSG00000063761
O>0	US	BP1	ENSG00000063978
O>0	US	BP1	ENSG00000064270
O>0	US	BP1	ENSG00000064932
O>0	US	BP1	ENSG00000065000
O>0	US	BP1	ENSG00000065548
O>0	US	BP1	ENSG00000065883
O>0	US	BP1	ENSG00000066248
O>0	US	BP1	ENSG00000066379
O>0	US	BP1	ENSG00000068079
O>0	US	BP1	ENSG00000068308
O>0	US	BP1	ENSG00000069122
O>0	US	BP1	ENSG00000070159
O>0	US	BP1	ENSG00000070269
O>0	US	BP1	ENSG00000070366
O>0	US	BP1	ENSG00000071991
O>0	US	BP1	ENSG00000072201
O>0	US	BP1	ENSG00000072210
O>0	US	BP1	ENSG00000073350
O>0	US	BP1	ENSG00000073536
O>0	US	BP1	ENSG00000073670
O>0	US	BP1	ENSG00000074410
O>0	US	BP1	ENSG00000075651
O>0	US	BP1	ENSG00000076555
O>0	US	BP1	ENSG00000076826
O>0	US	BP1	ENSG00000077097
O>0	US	BP1	ENSG00000077943
O>0	US	BP1	ENSG00000078098
O>0	US	BP1	ENSG00000079257
O>0	US	BP1	ENSG00000079387
O>0	US	BP1	ENSG00000080823
O>0	US	BP1	ENSG00000081181
O>0	US	BP1	ENSG00000081377
O>0	US	BP1	ENSG00000081913
O>0	US	BP1	ENSG00000083067
O>0	US	BP1	ENSG00000083290
O>0	US	BP1	ENSG00000083782
O>0	US	BP1	ENSG00000083857
O>0	US	BP1	ENSG00000084073
O>0	US	BP1	ENSG00000085185
O>0	US	BP1	ENSG00000085224
O>0	US	BP1	ENSG00000085872
O>0	US	BP1	ENSG00000086015
O>0	US	BP1	ENSG00000086102
O>0	US	BP1	ENSG00000087301
O>0	US	BP1	ENSG00000088882
O>0	US	BP1	ENSG00000088930
O>0	US	BP1	ENSG00000089280
O>0	US	BP1	ENSG00000089682
O>0	US	BP1	ENSG00000090565
O>0	US	BP1	ENSG00000091317
O>0	US	BP1	ENSG00000091583
O>0	US	BP1	ENSG00000092445
O>0	US	BP1	ENSG00000092529
O>0	US	BP1	ENSG00000095066
O>0	US	BP1	ENSG00000095370
O>0	US	BP1	ENSG00000095464
O>0	US	BP1	ENSG00000095485
O>0	US	BP1	ENSG00000095951
O>0	US	BP1	ENSG00000099282
O>0	US	BP1	ENSG00000099331
O>0	US	BP1	ENSG00000099821
O>0	US	BP1	ENSG00000099889
O>0	US	BP1	ENSG00000099904
O>0	US	BP1	ENSG00000100154
O>0	US	BP1	ENSG00000100297
O>0	US	BP1	ENSG00000100433
O>0	US	BP1	ENSG00000100490
O>0	US	BP1	ENSG00000100815
O>0	US	BP1	ENSG00000100918
O>0	US	BP1	ENSG00000100979
O>0	US	BP1	ENSG00000100985
O>0	US	BP1	ENSG00000101166
O>0	US	BP1	ENSG00000101997
O>0	US	BP1	ENSG00000102218
O>0	US	BP1	ENSG00000102393
O>0	US	BP1	ENSG00000102760
O>0	US	BP1	ENSG00000103111
O>0	US	BP1	ENSG00000103227
O>0	US	BP1	ENSG00000103995
O>0	US	BP1	ENSG00000104327
O>0	US	BP1	ENSG00000104885
O>0	US	BP1	ENSG00000105245
O>0	US	BP1	ENSG00000105355
O>0	US	BP1	ENSG00000105397
O>0	US	BP1	ENSG00000105447
O>0	US	BP1	ENSG00000105613
O>0	US	BP1	ENSG00000105639
O>0	US	BP1	ENSG00000105851
O>0	US	BP1	ENSG00000105877
O>0	US	BP1	ENSG00000106009
O>0	US	BP1	ENSG00000106070
O>0	US	BP1	ENSG00000106113
O>0	US	BP1	ENSG00000106278
O>0	US	BP1	ENSG00000106948
O>0	US	BP1	ENSG00000107021
O>0	US	BP1	ENSG00000107036
O>0	US	BP1	ENSG00000107736
O>0	US	BP1	ENSG00000107789
O>0	US	BP1	ENSG00000107959
O>0	US	BP1	ENSG00000108039
O>0	US	BP1	ENSG00000108395
O>0	US	BP1	ENSG00000108557
O>0	US	BP1	ENSG00000108582
O>0	US	BP1	ENSG00000108679
O>0	US	BP1	ENSG00000108798
O>0	US	BP1	ENSG00000108846
O>0	US	BP1	ENSG00000109771
O>0	US	BP1	ENSG00000110092
O>0	US	BP1	ENSG00000110427
O>0	US	BP1	ENSG00000110719
O>0	US	BP1	ENSG00000110799
O>0	US	BP1	ENSG00000111181
O>0	US	BP1	ENSG00000111199
O>0	US	BP1	ENSG00000111405
O>0	US	BP1	ENSG00000112096
O>0	US	BP1	ENSG00000112640
O>0	US	BP1	ENSG00000112659
O>0	US	BP1	ENSG00000112851
O>0	US	BP1	ENSG00000113048
O>0	US	BP1	ENSG00000113318
O>0	US	BP1	ENSG00000113504
O>0	US	BP1	ENSG00000113594
O>0	US	BP1	ENSG00000114166
O>0	US	BP1	ENSG00000114270
O>0	US	BP1	ENSG00000114491
O>0	US	BP1	ENSG00000114554
O>0	US	BP1	ENSG00000114626
O>0	US	BP1	ENSG00000114638
O>0	US	BP1	ENSG00000114867
O>0	US	BP1	ENSG00000114948
O>0	US	BP1	ENSG00000114999
O>0	US	BP1	ENSG00000115155
O>0	US	BP1	ENSG00000115194
O>0	US	BP1	ENSG00000115295
O>0	US	BP1	ENSG00000115364
O>0	US	BP1	ENSG00000115423
O>0	US	BP1	ENSG00000115514
O>0	US	BP1	ENSG00000115993
O>0	US	BP1	ENSG00000116604
O>0	US	BP1	ENSG00000116675
O>0	US	BP1	ENSG00000116747
O>0	US	BP1	ENSG00000116786
O>0	US	BP1	ENSG00000116871
O>0	US	BP1	ENSG00000117425
O>0	US	BP1	ENSG00000118046
O>0	US	BP1	ENSG00000119242
O>0	US	BP1	ENSG00000119285
O>0	US	BP1	ENSG00000119514
O>0	US	BP1	ENSG00000119596
O>0	US	BP1	ENSG00000120451
O>0	US	BP1	ENSG00000120708
O>0	US	BP1	ENSG00000121101
O>0	US	BP1	ENSG00000121104
O>0	US	BP1	ENSG00000122121
O>0	US	BP1	ENSG00000122126
O>0	US	BP1	ENSG00000122376
O>0	US	BP1	ENSG00000122778
O>0	US	BP1	ENSG00000123143
O>0	US	BP1	ENSG00000123496
O>0	US	BP1	ENSG00000123684
O>0	US	BP1	ENSG00000124449
O>0	US	BP1	ENSG00000124789
O>0	US	BP1	ENSG00000125538
O>0	US	BP1	ENSG00000125656
O>0	US	BP1	ENSG00000126353
O>0	US	BP1	ENSG00000126467
O>0	US	BP1	ENSG00000126773
O>0	US	BP1	ENSG00000126883
O>0	US	BP1	ENSG00000127329
O>0	US	BP1	ENSG00000127946
O>0	US	BP1	ENSG00000127990
O>0	US	BP1	ENSG00000128422
O>0	US	BP1	ENSG00000128564
O>0	US	BP1	ENSG00000128731
O>0	US	BP1	ENSG00000129535
O>0	US	BP1	ENSG00000129654
O>0	US	BP1	ENSG00000129910
O>0	US	BP1	ENSG00000129993
O>0	US	BP1	ENSG00000130005
O>0	US	BP1	ENSG00000130055
O>0	US	BP1	ENSG00000130158
O>0	US	BP1	ENSG00000130287
O>0	US	BP1	ENSG00000130304
O>0	US	BP1	ENSG00000130598
O>0	US	BP1	ENSG00000130702
O>0	US	BP1	ENSG00000130723
O>0	US	BP1	ENSG00000131196
O>0	US	BP1	ENSG00000131386
O>0	US	BP1	ENSG00000131482
O>0	US	BP1	ENSG00000131686
O>0	US	BP1	ENSG00000132005
O>0	US	BP1	ENSG00000132405
O>0	US	BP1	ENSG00000132549
O>0	US	BP1	ENSG00000133121
O>0	US	BP1	ENSG00000133739
O>0	US	BP1	ENSG00000133835
O>0	US	BP1	ENSG00000134247
O>0	US	BP1	ENSG00000134250
O>0	US	BP1	ENSG00000134575
O>0	US	BP1	ENSG00000134684
O>0	US	BP1	ENSG00000134874
O>0	US	BP1	ENSG00000134905
O>0	US	BP1	ENSG00000135052
O>0	US	BP1	ENSG00000135248
O>0	US	BP1	ENSG00000135299
O>0	US	BP1	ENSG00000135604
O>0	US	BP1	ENSG00000135776
O>0	US	BP1	ENSG00000135862
O>0	US	BP1	ENSG00000135931
O>0	US	BP1	ENSG00000135945
O>0	US	BP1	ENSG00000136026
O>0	US	BP1	ENSG00000136152
O>0	US	BP1	ENSG00000136628
O>0	US	BP1	ENSG00000136932
O>0	US	BP1	ENSG00000136940
O>0	US	BP1	ENSG00000137225
O>0	US	BP1	ENSG00000137411
O>0	US	BP1	ENSG00000137573
O>0	US	BP1	ENSG00000137628
O>0	US	BP1	ENSG00000137760
O>0	US	BP1	ENSG00000138074
O>0	US	BP1	ENSG00000138095
O>0	US	BP1	ENSG00000138193
O>0	US	BP1	ENSG00000138587
O>0	US	BP1	ENSG00000138688
O>0	US	BP1	ENSG00000138756
O>0	US	BP1	ENSG00000138760
O>0	US	BP1	ENSG00000139618
O>0	US	BP1	ENSG00000139921
O>0	US	BP1	ENSG00000140057
O>0	US	BP1	ENSG00000140836
O>0	US	BP1	ENSG00000140873
O>0	US	BP1	ENSG00000140948
O>0	US	BP1	ENSG00000140955
O>0	US	BP1	ENSG00000141002
O>0	US	BP1	ENSG00000141086
O>0	US	BP1	ENSG00000141560
O>0	US	BP1	ENSG00000141665
O>0	US	BP1	ENSG00000141736
O>0	US	BP1	ENSG00000141956
O>0	US	BP1	ENSG00000142599
O>0	US	BP1	ENSG00000143125
O>0	US	BP1	ENSG00000143318
O>0	US	BP1	ENSG00000143458
O>0	US	BP1	ENSG00000143702
O>0	US	BP1	ENSG00000144048
O>0	US	BP1	ENSG00000144481
O>0	US	BP1	ENSG00000144554
O>0	US	BP1	ENSG00000144649
O>0	US	BP1	ENSG00000145536
O>0	US	BP1	ENSG00000146122
O>0	US	BP1	ENSG00000146276
O>0	US	BP1	ENSG00000147166
O>0	US	BP1	ENSG00000147364
O>0	US	BP1	ENSG00000147535
O>0	US	BP1	ENSG00000147677
O>0	US	BP1	ENSG00000147813
O>0	US	BP1	ENSG00000148019
O>0	US	BP1	ENSG00000148288
O>0	US	BP1	ENSG00000148481
O>0	US	BP1	ENSG00000148482
O>0	US	BP1	ENSG00000149418
O>0	US	BP1	ENSG00000149761
O>0	US	BP1	ENSG00000150756
O>0	US	BP1	ENSG00000151150
O>0	US	BP1	ENSG00000151718
O>0	US	BP1	ENSG00000152409
O>0	US	BP1	ENSG00000152580
O>0	US	BP1	ENSG00000153066
O>0	US	BP1	ENSG00000153207
O>0	US	BP1	ENSG00000153292
O>0	US	BP1	ENSG00000153802
O>0	US	BP1	ENSG00000154767
O>0	US	BP1	ENSG00000155256
O>0	US	BP1	ENSG00000155761
O>0	US	BP1	ENSG00000156535
O>0	US	BP1	ENSG00000157404
O>0	US	BP1	ENSG00000157796
O>0	US	BP1	ENSG00000157954
O>0	US	BP1	ENSG00000158158
O>0	US	BP1	ENSG00000158352
O>0	US	BP1	ENSG00000158486
O>0	US	BP1	ENSG00000158828
O>0	US	BP1	ENSG00000159588
O>0	US	BP1	ENSG00000160193
O>0	US	BP1	ENSG00000160294
O>0	US	BP1	ENSG00000161642
O>0	US	BP1	ENSG00000161905
O>0	US	BP1	ENSG00000162337
O>0	US	BP1	ENSG00000162490
O>0	US	BP1	ENSG00000162687
O>0	US	BP1	ENSG00000162877
O>0	US	BP1	ENSG00000163075
O>0	US	BP1	ENSG00000163322
O>0	US	BP1	ENSG00000163346
O>0	US	BP1	ENSG00000163359
O>0	US	BP1	ENSG00000163508
O>0	US	BP1	ENSG00000163638
O>0	US	BP1	ENSG00000163704
O>0	US	BP1	ENSG00000163751
O>0	US	BP1	ENSG00000164077
O>0	US	BP1	ENSG00000164087
O>0	US	BP1	ENSG00000164113
O>0	US	BP1	ENSG00000164120
O>0	US	BP1	ENSG00000164142
O>0	US	BP1	ENSG00000164663
O>0	US	BP1	ENSG00000164880
O>0	US	BP1	ENSG00000165175
O>0	US	BP1	ENSG00000165309
O>0	US	BP1	ENSG00000165475
O>0	US	BP1	ENSG00000165521
O>0	US	BP1	ENSG00000165716
O>0	US	BP1	ENSG00000166225
O>0	US	BP1	ENSG00000166323
O>0	US	BP1	ENSG00000166482
O>0	US	BP1	ENSG00000166558
O>0	US	BP1	ENSG00000167522
O>0	US	BP1	ENSG00000167543
O>0	US	BP1	ENSG00000167723
O>0	US	BP1	ENSG00000167968
O>0	US	BP1	ENSG00000168014
O>0	US	BP1	ENSG00000168356
O>0	US	BP1	ENSG00000168427
O>0	US	BP1	ENSG00000168434
O>0	US	BP1	ENSG00000168575
O>0	US	BP1	ENSG00000168924
O>0	US	BP1	ENSG00000168993
O>0	US	BP1	ENSG00000169180
O>0	US	BP1	ENSG00000169429
O>0	US	BP1	ENSG00000169914
O>0	US	BP1	ENSG00000170049
O>0	US	BP1	ENSG00000170291
O>0	US	BP1	ENSG00000170425
O>0	US	BP1	ENSG00000170871
O>0	US	BP1	ENSG00000170927
O>0	US	BP1	ENSG00000171227
O>0	US	BP1	ENSG00000171747
O>0	US	BP1	ENSG00000172296
O>0	US	BP1	ENSG00000172425
O>0	US	BP1	ENSG00000172782
O>0	US	BP1	ENSG00000173157
O>0	US	BP1	ENSG00000173226
O>0	US	BP1	ENSG00000173673
O>0	US	BP1	ENSG00000173705
O>0	US	BP1	ENSG00000173786
O>0	US	BP1	ENSG00000173890
O>0	US	BP1	ENSG00000173905
O>0	US	BP1	ENSG00000174197
O>0	US	BP1	ENSG00000174282
O>0	US	BP1	ENSG00000174992
O>0	US	BP1	ENSG00000175470
O>0	US	BP1	ENSG00000175520
O>0	US	BP1	ENSG00000176920
O>0	US	BP1	ENSG00000177084
O>0	US	BP1	ENSG00000177200
O>0	US	BP1	ENSG00000177694
O>0	US	BP1	ENSG00000178297
O>0	US	BP1	ENSG00000179299
O>0	US	BP1	ENSG00000179532
O>0	US	BP1	ENSG00000179832
O>0	US	BP1	ENSG00000179981
O>0	US	BP1	ENSG00000180113
O>0	US	BP1	ENSG00000180785
O>0	US	BP1	ENSG00000180917
O>0	US	BP1	ENSG00000182600
O>0	US	BP1	ENSG00000183137
O>0	US	BP1	ENSG00000183346
O>0	US	BP1	ENSG00000183354
O>0	US	BP1	ENSG00000183421
O>0	US	BP1	ENSG00000184047
O>0	US	BP1	ENSG00000184207
O>0	US	BP1	ENSG00000184967
O>0	US	BP1	ENSG00000185010
O>0	US	BP1	ENSG00000185122
O>0	US	BP1	ENSG00000185261
O>0	US	BP1	ENSG00000185344
O>0	US	BP1	ENSG00000185477
O>0	US	BP1	ENSG00000185737
O>0	US	BP1	ENSG00000185888
O>0	US	BP1	ENSG00000185972
O>0	US	BP1	ENSG00000186334
O>0	US	BP1	ENSG00000186340
O>0	US	BP1	ENSG00000186472
O>0	US	BP1	ENSG00000186566
O>0	US	BP1	ENSG00000186871
O>0	US	BP1	ENSG00000187068
O>0	US	BP1	ENSG00000187091
O>0	US	BP1	ENSG00000187546
O>0	US	BP1	ENSG00000187715
O>0	US	BP1	ENSG00000187800
O>0	US	BP1	ENSG00000188037
O>0	US	BP1	ENSG00000188277
O>0	US	BP1	ENSG00000188488
O>0	US	BP1	ENSG00000188554
O>0	US	BP1	ENSG00000188559
O>0	US	BP1	ENSG00000188676
O>0	US	BP1	ENSG00000188878
O>0	US	BP1	ENSG00000188992
O>0	US	BP1	ENSG00000189079
O>0	US	BP1	ENSG00000189108
O>0	US	BP1	ENSG00000189401
O>0	US	BP1	ENSG00000196159
O>0	US	BP1	ENSG00000196419
O>0	US	BP1	ENSG00000196526
O>0	US	BP1	ENSG00000196878
O>0	US	BP1	ENSG00000197037
O>0	US	BP1	ENSG00000197102
O>0	US	BP1	ENSG00000197208
O>0	US	BP1	ENSG00000197321
O>0	US	BP1	ENSG00000197410
O>0	US	BP1	ENSG00000197415
O>0	US	BP1	ENSG00000197444
O>0	US	BP1	ENSG00000197563
O>0	US	BP1	ENSG00000198003
O>0	US	BP1	ENSG00000198198
O>0	US	BP1	ENSG00000198483
O>0	US	BP1	ENSG00000198517
O>0	US	BP1	ENSG00000198862
O>0	US	BP1	ENSG00000198919
O>0	US	BP1	ENSG00000198924
O>0	US	BP1	ENSG00000198959
O>0	US	BP1	ENSG00000204084
O>0	US	BP1	ENSG00000204257
O>0	US	BP1	ENSG00000204311
O>0	US	BP1	ENSG00000204922
O>0	US	BP1	ENSG00000206053
O>0	US	BP1	ENSG00000213064
O>0	US	BP1	ENSG00000213171
O>0	US	BP1	ENSG00000213676
O>0	US	BP1	ENSG00000213903
O>0	US	BP1	ENSG00000213918
O>0	US	BP1	ENSG00000213995
O>0	US	BP1	ENSG00000214456
O>0	US	BP1	ENSG00000214814
O>0	US	BP1	ENSG00000215251
O>0	US	BP1	ENSG00000215277
O>0	US	BP1	ENSG00000221968
O>0	US	BP1	ENSG00000224982
O>0	US	BP1	ENSG00000239382
O>0	US	BP1	ENSG00000240764
O>0	US	BP1	ENSG00000242550
O>0	US	BP1	ENSG00000250479
O>0	US	BP1	ENSG00000261236
O>0	US	BP1	ENSG00000261603
O>0	US	BP1	ENSG00000266524
O>0	US	BP1	ENSG00000273079
O>0	US	BP1	ENSG00000277399
O>0	US	BP2	ENSG00000004478
O>0	US	BP2	ENSG00000005483
O>0	US	BP2	ENSG00000005844
O>0	US	BP2	ENSG00000007202
O>0	US	BP2	ENSG00000008226
O>0	US	BP2	ENSG00000008710
O>0	US	BP2	ENSG00000011260
O>0	US	BP2	ENSG00000013573
O>0	US	BP2	ENSG00000015133
O>0	US	BP2	ENSG00000019582
O>0	US	BP2	ENSG00000039319
O>0	US	BP2	ENSG00000042088
O>0	US	BP2	ENSG00000044090
O>0	US	BP2	ENSG00000048471
O>0	US	BP2	ENSG00000049089
O>0	US	BP2	ENSG00000049130
O>0	US	BP2	ENSG00000054118
O>0	US	BP2	ENSG00000057019
O>0	US	BP2	ENSG00000057593
O>0	US	BP2	ENSG00000060566
O>0	US	BP2	ENSG00000061273
O>0	US	BP2	ENSG00000062822
O>0	US	BP2	ENSG00000063660
O>0	US	BP2	ENSG00000064270
O>0	US	BP2	ENSG00000064692
O>0	US	BP2	ENSG00000064932
O>0	US	BP2	ENSG00000065518
O>0	US	BP2	ENSG00000067191
O>0	US	BP2	ENSG00000067842
O>0	US	BP2	ENSG00000070748
O>0	US	BP2	ENSG00000071626
O>0	US	BP2	ENSG00000073350
O>0	US	BP2	ENSG00000073670
O>0	US	BP2	ENSG00000075073
O>0	US	BP2	ENSG00000076344
O>0	US	BP2	ENSG00000076555
O>0	US	BP2	ENSG00000077935
O>0	US	BP2	ENSG00000077943
O>0	US	BP2	ENSG00000078814
O>0	US	BP2	ENSG00000081870
O>0	US	BP2	ENSG00000081923
O>0	US	BP2	ENSG00000082074
O>0	US	BP2	ENSG00000083857
O>0	US	BP2	ENSG00000089820
O>0	US	BP2	ENSG00000091262
O>0	US	BP2	ENSG00000092758
O>0	US	BP2	ENSG00000095951
O>0	US	BP2	ENSG00000099331
O>0	US	BP2	ENSG00000099821
O>0	US	BP2	ENSG00000100038
O>0	US	BP2	ENSG00000100060
O>0	US	BP2	ENSG00000100154
O>0	US	BP2	ENSG00000100345
O>0	US	BP2	ENSG00000101181
O>0	US	BP2	ENSG00000101605
O>0	US	BP2	ENSG00000101997
O>0	US	BP2	ENSG00000102145
O>0	US	BP2	ENSG00000102763
O>0	US	BP2	ENSG00000103335
O>0	US	BP2	ENSG00000104147
O>0	US	BP2	ENSG00000104237
O>0	US	BP2	ENSG00000104415
O>0	US	BP2	ENSG00000104825
O>0	US	BP2	ENSG00000105323
O>0	US	BP2	ENSG00000105397
O>0	US	BP2	ENSG00000105875
O>0	US	BP2	ENSG00000107798
O>0	US	BP2	ENSG00000108557
O>0	US	BP2	ENSG00000108771
O>0	US	BP2	ENSG00000108821
O>0	US	BP2	ENSG00000108846
O>0	US	BP2	ENSG00000110427
O>0	US	BP2	ENSG00000110841
O>0	US	BP2	ENSG00000111077
O>0	US	BP2	ENSG00000111145
O>0	US	BP2	ENSG00000111319
O>0	US	BP2	ENSG00000111647
O>0	US	BP2	ENSG00000112118
O>0	US	BP2	ENSG00000112249
O>0	US	BP2	ENSG00000112659
O>0	US	BP2	ENSG00000113504
O>0	US	BP2	ENSG00000114270
O>0	US	BP2	ENSG00000115221
O>0	US	BP2	ENSG00000115423
O>0	US	BP2	ENSG00000116266
O>0	US	BP2	ENSG00000116288
O>0	US	BP2	ENSG00000116604
O>0	US	BP2	ENSG00000117523
O>0	US	BP2	ENSG00000118156
O>0	US	BP2	ENSG00000119121
O>0	US	BP2	ENSG00000119684
O>0	US	BP2	ENSG00000119844
O>0	US	BP2	ENSG00000119946
O>0	US	BP2	ENSG00000120071
O>0	US	BP2	ENSG00000120306
O>0	US	BP2	ENSG00000120694
O>0	US	BP2	ENSG00000120708
O>0	US	BP2	ENSG00000121101
O>0	US	BP2	ENSG00000121742
O>0	US	BP2	ENSG00000122121
O>0	US	BP2	ENSG00000122376
O>0	US	BP2	ENSG00000122778
O>0	US	BP2	ENSG00000123500
O>0	US	BP2	ENSG00000123561
O>0	US	BP2	ENSG00000124785
O>0	US	BP2	ENSG00000125944
O>0	US	BP2	ENSG00000126773
O>0	US	BP2	ENSG00000127870
O>0	US	BP2	ENSG00000129566
O>0	US	BP2	ENSG00000129988
O>0	US	BP2	ENSG00000129993
O>0	US	BP2	ENSG00000130598
O>0	US	BP2	ENSG00000130702
O>0	US	BP2	ENSG00000130997
O>0	US	BP2	ENSG00000131269
O>0	US	BP2	ENSG00000131480
O>0	US	BP2	ENSG00000131831
O>0	US	BP2	ENSG00000132005
O>0	US	BP2	ENSG00000132464
O>0	US	BP2	ENSG00000132549
O>0	US	BP2	ENSG00000132613
O>0	US	BP2	ENSG00000132793
O>0	US	BP2	ENSG00000133640
O>0	US	BP2	ENSG00000135525
O>0	US	BP2	ENSG00000135862
O>0	US	BP2	ENSG00000136026
O>0	US	BP2	ENSG00000136153
O>0	US	BP2	ENSG00000136156
O>0	US	BP2	ENSG00000136167
O>0	US	BP2	ENSG00000136367
O>0	US	BP2	ENSG00000136478
O>0	US	BP2	ENSG00000136997
O>0	US	BP2	ENSG00000137411
O>0	US	BP2	ENSG00000137413
O>0	US	BP2	ENSG00000137494
O>0	US	BP2	ENSG00000137674
O>0	US	BP2	ENSG00000137936
O>0	US	BP2	ENSG00000138193
O>0	US	BP2	ENSG00000138411
O>0	US	BP2	ENSG00000138821
O>0	US	BP2	ENSG00000139044
O>0	US	BP2	ENSG00000139618
O>0	US	BP2	ENSG00000140323
O>0	US	BP2	ENSG00000140386
O>0	US	BP2	ENSG00000140519
O>0	US	BP2	ENSG00000140955
O>0	US	BP2	ENSG00000141540
O>0	US	BP2	ENSG00000141736
O>0	US	BP2	ENSG00000141873
O>0	US	BP2	ENSG00000141956
O>0	US	BP2	ENSG00000141959
O>0	US	BP2	ENSG00000142513
O>0	US	BP2	ENSG00000142583
O>0	US	BP2	ENSG00000142632
O>0	US	BP2	ENSG00000143318
O>0	US	BP2	ENSG00000143921
O>0	US	BP2	ENSG00000144230
O>0	US	BP2	ENSG00000145103
O>0	US	BP2	ENSG00000145241
O>0	US	BP2	ENSG00000146409
O>0	US	BP2	ENSG00000147364
O>0	US	BP2	ENSG00000148600
O>0	US	BP2	ENSG00000149182
O>0	US	BP2	ENSG00000150477
O>0	US	BP2	ENSG00000152092
O>0	US	BP2	ENSG00000152409
O>0	US	BP2	ENSG00000152580
O>0	US	BP2	ENSG00000152990
O>0	US	BP2	ENSG00000153157
O>0	US	BP2	ENSG00000153443
O>0	US	BP2	ENSG00000154767
O>0	US	BP2	ENSG00000155066
O>0	US	BP2	ENSG00000155100
O>0	US	BP2	ENSG00000156414
O>0	US	BP2	ENSG00000156535
O>0	US	BP2	ENSG00000157077
O>0	US	BP2	ENSG00000158062
O>0	US	BP2	ENSG00000159674
O>0	US	BP2	ENSG00000159692
O>0	US	BP2	ENSG00000159753
O>0	US	BP2	ENSG00000160190
O>0	US	BP2	ENSG00000160883
O>0	US	BP2	ENSG00000162337
O>0	US	BP2	ENSG00000162692
O>0	US	BP2	ENSG00000163075
O>0	US	BP2	ENSG00000163346
O>0	US	BP2	ENSG00000164068
O>0	US	BP2	ENSG00000164125
O>0	US	BP2	ENSG00000164338
O>0	US	BP2	ENSG00000165171
O>0	US	BP2	ENSG00000165323
O>0	US	BP2	ENSG00000165475
O>0	US	BP2	ENSG00000166828
O>0	US	BP2	ENSG00000166947
O>0	US	BP2	ENSG00000167601
O>0	US	BP2	ENSG00000167671
O>0	US	BP2	ENSG00000167674
O>0	US	BP2	ENSG00000168356
O>0	US	BP2	ENSG00000168427
O>0	US	BP2	ENSG00000168447
O>0	US	BP2	ENSG00000168575
O>0	US	BP2	ENSG00000169122
O>0	US	BP2	ENSG00000169129
O>0	US	BP2	ENSG00000169679
O>0	US	BP2	ENSG00000169740
O>0	US	BP2	ENSG00000170291
O>0	US	BP2	ENSG00000170615
O>0	US	BP2	ENSG00000170791
O>0	US	BP2	ENSG00000170802
O>0	US	BP2	ENSG00000170871
O>0	US	BP2	ENSG00000171100
O>0	US	BP2	ENSG00000171236
O>0	US	BP2	ENSG00000171316
O>0	US	BP2	ENSG00000171729
O>0	US	BP2	ENSG00000171777
O>0	US	BP2	ENSG00000172534
O>0	US	BP2	ENSG00000173226
O>0	US	BP2	ENSG00000173372
O>0	US	BP2	ENSG00000173705
O>0	US	BP2	ENSG00000173786
O>0	US	BP2	ENSG00000173848
O>0	US	BP2	ENSG00000173950
O>0	US	BP2	ENSG00000174292
O>0	US	BP2	ENSG00000174611
O>0	US	BP2	ENSG00000175161
O>0	US	BP2	ENSG00000175984
O>0	US	BP2	ENSG00000176472
O>0	US	BP2	ENSG00000178297
O>0	US	BP2	ENSG00000178814
O>0	US	BP2	ENSG00000178951
O>0	US	BP2	ENSG00000179520
O>0	US	BP2	ENSG00000179532
O>0	US	BP2	ENSG00000181404
O>0	US	BP2	ENSG00000182179
O>0	US	BP2	ENSG00000183137
O>0	US	BP2	ENSG00000183530
O>0	US	BP2	ENSG00000183624
O>0	US	BP2	ENSG00000183798
O>0	US	BP2	ENSG00000183801
O>0	US	BP2	ENSG00000184470
O>0	US	BP2	ENSG00000184545
O>0	US	BP2	ENSG00000184967
O>0	US	BP2	ENSG00000185340
O>0	US	BP2	ENSG00000185896
O>0	US	BP2	ENSG00000186472
O>0	US	BP2	ENSG00000186871
O>0	US	BP2	ENSG00000188162
O>0	US	BP2	ENSG00000188277
O>0	US	BP2	ENSG00000188596
O>0	US	BP2	ENSG00000188878
O>0	US	BP2	ENSG00000188986
O>0	US	BP2	ENSG00000196110
O>0	US	BP2	ENSG00000196365
O>0	US	BP2	ENSG00000196924
O>0	US	BP2	ENSG00000197114
O>0	US	BP2	ENSG00000197226
O>0	US	BP2	ENSG00000197724
O>0	US	BP2	ENSG00000198003
O>0	US	BP2	ENSG00000198049
O>0	US	BP2	ENSG00000198089
O>0	US	BP2	ENSG00000198691
O>0	US	BP2	ENSG00000198887
O>0	US	BP2	ENSG00000204311
O>0	US	BP2	ENSG00000204538
O>0	US	BP2	ENSG00000205517
O>0	US	BP2	ENSG00000211445
O>0	US	BP2	ENSG00000213079
O>0	US	BP2	ENSG00000213445
O>0	US	BP2	ENSG00000213983
O>0	US	BP2	ENSG00000215251
O>0	US	BP2	ENSG00000237172
O>0	US	BP2	ENSG00000243710
O>0	US	BP2	ENSG00000247596
O>0	US	BP2	ENSG00000249715
O>0	US	BP2	ENSG00000253729
O>0	US	BP2	ENSG00000260314
O>0	US	BP2	ENSG00000269335
O>0	US	BP2	ENSG00000274211
O>0	US	BP2	ENSG00000275342
O>0	US	BP2	ENSG00000277399
O>0	GS1	BP1	ENSG00000001629
O>0	GS1	BP1	ENSG00000002822
O>0	GS1	BP1	ENSG00000003147
O>0	GS1	BP1	ENSG00000004939
O>0	GS1	BP1	ENSG00000005020
O>0	GS1	BP1	ENSG00000005469
O>0	GS1	BP1	ENSG00000005844
O>0	GS1	BP1	ENSG00000007174
O>0	GS1	BP1	ENSG00000008130
O>0	GS1	BP1	ENSG00000008226
O>0	GS1	BP1	ENSG00000008300
O>0	GS1	BP1	ENSG00000008710
O>0	GS1	BP1	ENSG00000009335
O>0	GS1	BP1	ENSG00000013523
O>0	GS1	BP1	ENSG00000039600
O>0	GS1	BP1	ENSG00000041802
O>0	GS1	BP1	ENSG00000046604
O>0	GS1	BP1	ENSG00000051108
O>0	GS1	BP1	ENSG00000054282
O>0	GS1	BP1	ENSG00000054983
O>0	GS1	BP1	ENSG00000056558
O>0	GS1	BP1	ENSG00000057657
O>0	GS1	BP1	ENSG00000061656
O>0	GS1	BP1	ENSG00000061918
O>0	GS1	BP1	ENSG00000062716
O>0	GS1	BP1	ENSG00000063015
O>0	GS1	BP1	ENSG00000063761
O>0	GS1	BP1	ENSG00000063978
O>0	GS1	BP1	ENSG00000064270
O>0	GS1	BP1	ENSG00000064932
O>0	GS1	BP1	ENSG00000065000
O>0	GS1	BP1	ENSG00000065413
O>0	GS1	BP1	ENSG00000065548
O>0	GS1	BP1	ENSG00000065883
O>0	GS1	BP1	ENSG00000066248
O>0	GS1	BP1	ENSG00000066379
O>0	GS1	BP1	ENSG00000067992
O>0	GS1	BP1	ENSG00000068079
O>0	GS1	BP1	ENSG00000069122
O>0	GS1	BP1	ENSG00000070269
O>0	GS1	BP1	ENSG00000071991
O>0	GS1	BP1	ENSG00000072201
O>0	GS1	BP1	ENSG00000073350
O>0	GS1	BP1	ENSG00000073536
O>0	GS1	BP1	ENSG00000074755
O>0	GS1	BP1	ENSG00000075651
O>0	GS1	BP1	ENSG00000076555
O>0	GS1	BP1	ENSG00000076826
O>0	GS1	BP1	ENSG00000078098
O>0	GS1	BP1	ENSG00000079257
O>0	GS1	BP1	ENSG00000079432
O>0	GS1	BP1	ENSG00000080618
O>0	GS1	BP1	ENSG00000080823
O>0	GS1	BP1	ENSG00000081181
O>0	GS1	BP1	ENSG00000081377
O>0	GS1	BP1	ENSG00000083067
O>0	GS1	BP1	ENSG00000083290
O>0	GS1	BP1	ENSG00000083857
O>0	GS1	BP1	ENSG00000084073
O>0	GS1	BP1	ENSG00000085224
O>0	GS1	BP1	ENSG00000085872
O>0	GS1	BP1	ENSG00000086015
O>0	GS1	BP1	ENSG00000086102
O>0	GS1	BP1	ENSG00000086232
O>0	GS1	BP1	ENSG00000088280
O>0	GS1	BP1	ENSG00000088882
O>0	GS1	BP1	ENSG00000089280
O>0	GS1	BP1	ENSG00000089682
O>0	GS1	BP1	ENSG00000090565
O>0	GS1	BP1	ENSG00000091317
O>0	GS1	BP1	ENSG00000091409
O>0	GS1	BP1	ENSG00000091583
O>0	GS1	BP1	ENSG00000092445
O>0	GS1	BP1	ENSG00000095066
O>0	GS1	BP1	ENSG00000095370
O>0	GS1	BP1	ENSG00000095464
O>0	GS1	BP1	ENSG00000095485
O>0	GS1	BP1	ENSG00000095951
O>0	GS1	BP1	ENSG00000099282
O>0	GS1	BP1	ENSG00000099331
O>0	GS1	BP1	ENSG00000099821
O>0	GS1	BP1	ENSG00000099904
O>0	GS1	BP1	ENSG00000099957
O>0	GS1	BP1	ENSG00000100154
O>0	GS1	BP1	ENSG00000100218
O>0	GS1	BP1	ENSG00000100297
O>0	GS1	BP1	ENSG00000100433
O>0	GS1	BP1	ENSG00000100490
O>0	GS1	BP1	ENSG00000100815
O>0	GS1	BP1	ENSG00000100918
O>0	GS1	BP1	ENSG00000100979
O>0	GS1	BP1	ENSG00000100985
O>0	GS1	BP1	ENSG00000101166
O>0	GS1	BP1	ENSG00000101255
O>0	GS1	BP1	ENSG00000102218
O>0	GS1	BP1	ENSG00000102393
O>0	GS1	BP1	ENSG00000102524
O>0	GS1	BP1	ENSG00000102760
O>0	GS1	BP1	ENSG00000103111
O>0	GS1	BP1	ENSG00000103227
O>0	GS1	BP1	ENSG00000103995
O>0	GS1	BP1	ENSG00000104691
O>0	GS1	BP1	ENSG00000104885
O>0	GS1	BP1	ENSG00000105245
O>0	GS1	BP1	ENSG00000105355
O>0	GS1	BP1	ENSG00000105397
O>0	GS1	BP1	ENSG00000105447
O>0	GS1	BP1	ENSG00000105639
O>0	GS1	BP1	ENSG00000105877
O>0	GS1	BP1	ENSG00000106070
O>0	GS1	BP1	ENSG00000106100
O>0	GS1	BP1	ENSG00000106113
O>0	GS1	BP1	ENSG00000106948
O>0	GS1	BP1	ENSG00000107021
O>0	GS1	BP1	ENSG00000107736
O>0	GS1	BP1	ENSG00000107789
O>0	GS1	BP1	ENSG00000107959
O>0	GS1	BP1	ENSG00000108039
O>0	GS1	BP1	ENSG00000108582
O>0	GS1	BP1	ENSG00000108771
O>0	GS1	BP1	ENSG00000108846
O>0	GS1	BP1	ENSG00000110328
O>0	GS1	BP1	ENSG00000110400
O>0	GS1	BP1	ENSG00000110427
O>0	GS1	BP1	ENSG00000110719
O>0	GS1	BP1	ENSG00000110799
O>0	GS1	BP1	ENSG00000111181
O>0	GS1	BP1	ENSG00000111199
O>0	GS1	BP1	ENSG00000112096
O>0	GS1	BP1	ENSG00000112640
O>0	GS1	BP1	ENSG00000112659
O>0	GS1	BP1	ENSG00000112851
O>0	GS1	BP1	ENSG00000113048
O>0	GS1	BP1	ENSG00000113318
O>0	GS1	BP1	ENSG00000113504
O>0	GS1	BP1	ENSG00000113594
O>0	GS1	BP1	ENSG00000114166
O>0	GS1	BP1	ENSG00000114491
O>0	GS1	BP1	ENSG00000114554
O>0	GS1	BP1	ENSG00000114626
O>0	GS1	BP1	ENSG00000114948
O>0	GS1	BP1	ENSG00000114999
O>0	GS1	BP1	ENSG00000115155
O>0	GS1	BP1	ENSG00000115194
O>0	GS1	BP1	ENSG00000115295
O>0	GS1	BP1	ENSG00000115364
O>0	GS1	BP1	ENSG00000115423
O>0	GS1	BP1	ENSG00000115514
O>0	GS1	BP1	ENSG00000115993
O>0	GS1	BP1	ENSG00000116747
O>0	GS1	BP1	ENSG00000116748
O>0	GS1	BP1	ENSG00000116786
O>0	GS1	BP1	ENSG00000116871
O>0	GS1	BP1	ENSG00000117425
O>0	GS1	BP1	ENSG00000117501
O>0	GS1	BP1	ENSG00000118473
O>0	GS1	BP1	ENSG00000119242
O>0	GS1	BP1	ENSG00000119285
O>0	GS1	BP1	ENSG00000119514
O>0	GS1	BP1	ENSG00000120451
O>0	GS1	BP1	ENSG00000120708
O>0	GS1	BP1	ENSG00000121101
O>0	GS1	BP1	ENSG00000122121
O>0	GS1	BP1	ENSG00000122126
O>0	GS1	BP1	ENSG00000122376
O>0	GS1	BP1	ENSG00000122550
O>0	GS1	BP1	ENSG00000122778
O>0	GS1	BP1	ENSG00000123143
O>0	GS1	BP1	ENSG00000124789
O>0	GS1	BP1	ENSG00000125538
O>0	GS1	BP1	ENSG00000126467
O>0	GS1	BP1	ENSG00000126773
O>0	GS1	BP1	ENSG00000126883
O>0	GS1	BP1	ENSG00000127329
O>0	GS1	BP1	ENSG00000127946
O>0	GS1	BP1	ENSG00000127990
O>0	GS1	BP1	ENSG00000128564
O>0	GS1	BP1	ENSG00000128731
O>0	GS1	BP1	ENSG00000129535
O>0	GS1	BP1	ENSG00000130055
O>0	GS1	BP1	ENSG00000130158
O>0	GS1	BP1	ENSG00000130287
O>0	GS1	BP1	ENSG00000130304
O>0	GS1	BP1	ENSG00000130598
O>0	GS1	BP1	ENSG00000130702
O>0	GS1	BP1	ENSG00000130723
O>0	GS1	BP1	ENSG00000131196
O>0	GS1	BP1	ENSG00000131386
O>0	GS1	BP1	ENSG00000131482
O>0	GS1	BP1	ENSG00000131686
O>0	GS1	BP1	ENSG00000132005
O>0	GS1	BP1	ENSG00000133121
O>0	GS1	BP1	ENSG00000133640
O>0	GS1	BP1	ENSG00000133739
O>0	GS1	BP1	ENSG00000133835
O>0	GS1	BP1	ENSG00000134250
O>0	GS1	BP1	ENSG00000134571
O>0	GS1	BP1	ENSG00000134575
O>0	GS1	BP1	ENSG00000134684
O>0	GS1	BP1	ENSG00000134874
O>0	GS1	BP1	ENSG00000134905
O>0	GS1	BP1	ENSG00000135052
O>0	GS1	BP1	ENSG00000135124
O>0	GS1	BP1	ENSG00000135299
O>0	GS1	BP1	ENSG00000135604
O>0	GS1	BP1	ENSG00000135776
O>0	GS1	BP1	ENSG00000135931
O>0	GS1	BP1	ENSG00000136152
O>0	GS1	BP1	ENSG00000136628
O>0	GS1	BP1	ENSG00000136932
O>0	GS1	BP1	ENSG00000137225
O>0	GS1	BP1	ENSG00000137411
O>0	GS1	BP1	ENSG00000137573
O>0	GS1	BP1	ENSG00000138074
O>0	GS1	BP1	ENSG00000138095
O>0	GS1	BP1	ENSG00000138193
O>0	GS1	BP1	ENSG00000138688
O>0	GS1	BP1	ENSG00000139618
O>0	GS1	BP1	ENSG00000139921
O>0	GS1	BP1	ENSG00000140057
O>0	GS1	BP1	ENSG00000140873
O>0	GS1	BP1	ENSG00000140955
O>0	GS1	BP1	ENSG00000141002
O>0	GS1	BP1	ENSG00000141086
O>0	GS1	BP1	ENSG00000141560
O>0	GS1	BP1	ENSG00000141665
O>0	GS1	BP1	ENSG00000141736
O>0	GS1	BP1	ENSG00000141956
O>0	GS1	BP1	ENSG00000142599
O>0	GS1	BP1	ENSG00000143125
O>0	GS1	BP1	ENSG00000143318
O>0	GS1	BP1	ENSG00000143702
O>0	GS1	BP1	ENSG00000144481
O>0	GS1	BP1	ENSG00000144554
O>0	GS1	BP1	ENSG00000145431
O>0	GS1	BP1	ENSG00000145536
O>0	GS1	BP1	ENSG00000146122
O>0	GS1	BP1	ENSG00000146276
O>0	GS1	BP1	ENSG00000147166
O>0	GS1	BP1	ENSG00000147364
O>0	GS1	BP1	ENSG00000147535
O>0	GS1	BP1	ENSG00000147677
O>0	GS1	BP1	ENSG00000147813
O>0	GS1	BP1	ENSG00000148019
O>0	GS1	BP1	ENSG00000148053
O>0	GS1	BP1	ENSG00000148288
O>0	GS1	BP1	ENSG00000148481
O>0	GS1	BP1	ENSG00000148482
O>0	GS1	BP1	ENSG00000148600
O>0	GS1	BP1	ENSG00000149761
O>0	GS1	BP1	ENSG00000150756
O>0	GS1	BP1	ENSG00000151718
O>0	GS1	BP1	ENSG00000152409
O>0	GS1	BP1	ENSG00000152580
O>0	GS1	BP1	ENSG00000152990
O>0	GS1	BP1	ENSG00000153066
O>0	GS1	BP1	ENSG00000153292
O>0	GS1	BP1	ENSG00000153802
O>0	GS1	BP1	ENSG00000154767
O>0	GS1	BP1	ENSG00000154864
O>0	GS1	BP1	ENSG00000155256
O>0	GS1	BP1	ENSG00000156535
O>0	GS1	BP1	ENSG00000157404
O>0	GS1	BP1	ENSG00000157954
O>0	GS1	BP1	ENSG00000158158
O>0	GS1	BP1	ENSG00000158486
O>0	GS1	BP1	ENSG00000158828
O>0	GS1	BP1	ENSG00000159111
O>0	GS1	BP1	ENSG00000159588
O>0	GS1	BP1	ENSG00000159596
O>0	GS1	BP1	ENSG00000160145
O>0	GS1	BP1	ENSG00000160193
O>0	GS1	BP1	ENSG00000160294
O>0	GS1	BP1	ENSG00000160716
O>0	GS1	BP1	ENSG00000161905
O>0	GS1	BP1	ENSG00000162490
O>0	GS1	BP1	ENSG00000162607
O>0	GS1	BP1	ENSG00000162782
O>0	GS1	BP1	ENSG00000162892
O>0	GS1	BP1	ENSG00000163013
O>0	GS1	BP1	ENSG00000163075
O>0	GS1	BP1	ENSG00000163322
O>0	GS1	BP1	ENSG00000163346
O>0	GS1	BP1	ENSG00000163359
O>0	GS1	BP1	ENSG00000163508
O>0	GS1	BP1	ENSG00000163638
O>0	GS1	BP1	ENSG00000163704
O>0	GS1	BP1	ENSG00000163751
O>0	GS1	BP1	ENSG00000164087
O>0	GS1	BP1	ENSG00000164113
O>0	GS1	BP1	ENSG00000164142
O>0	GS1	BP1	ENSG00000164663
O>0	GS1	BP1	ENSG00000164880
O>0	GS1	BP1	ENSG00000164896
O>0	GS1	BP1	ENSG00000165181
O>0	GS1	BP1	ENSG00000165309
O>0	GS1	BP1	ENSG00000165475
O>0	GS1	BP1	ENSG00000165521
O>0	GS1	BP1	ENSG00000165752
O>0	GS1	BP1	ENSG00000166225
O>0	GS1	BP1	ENSG00000166323
O>0	GS1	BP1	ENSG00000166455
O>0	GS1	BP1	ENSG00000166482
O>0	GS1	BP1	ENSG00000166558
O>0	GS1	BP1	ENSG00000167395
O>0	GS1	BP1	ENSG00000167522
O>0	GS1	BP1	ENSG00000167543
O>0	GS1	BP1	ENSG00000167723
O>0	GS1	BP1	ENSG00000167968
O>0	GS1	BP1	ENSG00000168014
O>0	GS1	BP1	ENSG00000168038
O>0	GS1	BP1	ENSG00000168140
O>0	GS1	BP1	ENSG00000168356
O>0	GS1	BP1	ENSG00000168427
O>0	GS1	BP1	ENSG00000168434
O>0	GS1	BP1	ENSG00000168575
O>0	GS1	BP1	ENSG00000168658
O>0	GS1	BP1	ENSG00000169180
O>0	GS1	BP1	ENSG00000169604
O>0	GS1	BP1	ENSG00000169914
O>0	GS1	BP1	ENSG00000170049
O>0	GS1	BP1	ENSG00000170145
O>0	GS1	BP1	ENSG00000170291
O>0	GS1	BP1	ENSG00000170425
O>0	GS1	BP1	ENSG00000171017
O>0	GS1	BP1	ENSG00000171227
O>0	GS1	BP1	ENSG00000171316
O>0	GS1	BP1	ENSG00000171747
O>0	GS1	BP1	ENSG00000173157
O>0	GS1	BP1	ENSG00000173226
O>0	GS1	BP1	ENSG00000173705
O>0	GS1	BP1	ENSG00000173786
O>0	GS1	BP1	ENSG00000173890
O>0	GS1	BP1	ENSG00000173905
O>0	GS1	BP1	ENSG00000174197
O>0	GS1	BP1	ENSG00000174282
O>0	GS1	BP1	ENSG00000174992
O>0	GS1	BP1	ENSG00000175470
O>0	GS1	BP1	ENSG00000176920
O>0	GS1	BP1	ENSG00000177084
O>0	GS1	BP1	ENSG00000177200
O>0	GS1	BP1	ENSG00000177576
O>0	GS1	BP1	ENSG00000177694
O>0	GS1	BP1	ENSG00000178297
O>0	GS1	BP1	ENSG00000179299
O>0	GS1	BP1	ENSG00000179532
O>0	GS1	BP1	ENSG00000179832
O>0	GS1	BP1	ENSG00000179981
O>0	GS1	BP1	ENSG00000180113
O>0	GS1	BP1	ENSG00000180785
O>0	GS1	BP1	ENSG00000180917
O>0	GS1	BP1	ENSG00000182600
O>0	GS1	BP1	ENSG00000183087
O>0	GS1	BP1	ENSG00000183346
O>0	GS1	BP1	ENSG00000183421
O>0	GS1	BP1	ENSG00000184047
O>0	GS1	BP1	ENSG00000184207
O>0	GS1	BP1	ENSG00000184434
O>0	GS1	BP1	ENSG00000185010
O>0	GS1	BP1	ENSG00000185261
O>0	GS1	BP1	ENSG00000185477
O>0	GS1	BP1	ENSG00000185825
O>0	GS1	BP1	ENSG00000185888
O>0	GS1	BP1	ENSG00000185972
O>0	GS1	BP1	ENSG00000186334
O>0	GS1	BP1	ENSG00000186340
O>0	GS1	BP1	ENSG00000186566
O>0	GS1	BP1	ENSG00000187068
O>0	GS1	BP1	ENSG00000187091
O>0	GS1	BP1	ENSG00000187475
O>0	GS1	BP1	ENSG00000187546
O>0	GS1	BP1	ENSG00000187715
O>0	GS1	BP1	ENSG00000187800
O>0	GS1	BP1	ENSG00000188037
O>0	GS1	BP1	ENSG00000188277
O>0	GS1	BP1	ENSG00000188488
O>0	GS1	BP1	ENSG00000188559
O>0	GS1	BP1	ENSG00000188878
O>0	GS1	BP1	ENSG00000189079
O>0	GS1	BP1	ENSG00000189401
O>0	GS1	BP1	ENSG00000196159
O>0	GS1	BP1	ENSG00000196419
O>0	GS1	BP1	ENSG00000196497
O>0	GS1	BP1	ENSG00000196526
O>0	GS1	BP1	ENSG00000196878
O>0	GS1	BP1	ENSG00000197037
O>0	GS1	BP1	ENSG00000197119
O>0	GS1	BP1	ENSG00000197208
O>0	GS1	BP1	ENSG00000197410
O>0	GS1	BP1	ENSG00000197444
O>0	GS1	BP1	ENSG00000197563
O>0	GS1	BP1	ENSG00000198089
O>0	GS1	BP1	ENSG00000198483
O>0	GS1	BP1	ENSG00000198846
O>0	GS1	BP1	ENSG00000198862
O>0	GS1	BP1	ENSG00000198919
O>0	GS1	BP1	ENSG00000198924
O>0	GS1	BP1	ENSG00000204084
O>0	GS1	BP1	ENSG00000204257
O>0	GS1	BP1	ENSG00000206053
O>0	GS1	BP1	ENSG00000213064
O>0	GS1	BP1	ENSG00000213171
O>0	GS1	BP1	ENSG00000213903
O>0	GS1	BP1	ENSG00000213918
O>0	GS1	BP1	ENSG00000213995
O>0	GS1	BP1	ENSG00000214367
O>0	GS1	BP1	ENSG00000214456
O>0	GS1	BP1	ENSG00000214814
O>0	GS1	BP1	ENSG00000215251
O>0	GS1	BP1	ENSG00000215277
O>0	GS1	BP1	ENSG00000221968
O>0	GS1	BP1	ENSG00000239382
O>0	GS1	BP1	ENSG00000240764
O>0	GS1	BP1	ENSG00000242120
O>0	GS1	BP1	ENSG00000242550
O>0	GS1	BP1	ENSG00000249715
O>0	GS1	BP1	ENSG00000250479
O>0	GS1	BP1	ENSG00000261236
O>0	GS1	BP1	ENSG00000261603
O>0	GS1	BP1	ENSG00000266524
O>0	GS1	BP1	ENSG00000273079
O>0	GS1	BP1	ENSG00000275004
O>0	GS1	BP1	ENSG00000277399
O>0	GS1	BP1	ENSG00000277932
O>0	GS1	BP2	ENSG00000005483
O>0	GS1	BP2	ENSG00000007202
O>0	GS1	BP2	ENSG00000008710
O>0	GS1	BP2	ENSG00000013573
O>0	GS1	BP2	ENSG00000039319
O>0	GS1	BP2	ENSG00000044090
O>0	GS1	BP2	ENSG00000049089
O>0	GS1	BP2	ENSG00000049130
O>0	GS1	BP2	ENSG00000054118
O>0	GS1	BP2	ENSG00000056291
O>0	GS1	BP2	ENSG00000057019
O>0	GS1	BP2	ENSG00000057593
O>0	GS1	BP2	ENSG00000061273
O>0	GS1	BP2	ENSG00000062822
O>0	GS1	BP2	ENSG00000063660
O>0	GS1	BP2	ENSG00000064270
O>0	GS1	BP2	ENSG00000064932
O>0	GS1	BP2	ENSG00000065000
O>0	GS1	BP2	ENSG00000066248
O>0	GS1	BP2	ENSG00000067191
O>0	GS1	BP2	ENSG00000070748
O>0	GS1	BP2	ENSG00000071626
O>0	GS1	BP2	ENSG00000073350
O>0	GS1	BP2	ENSG00000073670
O>0	GS1	BP2	ENSG00000075073
O>0	GS1	BP2	ENSG00000076344
O>0	GS1	BP2	ENSG00000076555
O>0	GS1	BP2	ENSG00000078814
O>0	GS1	BP2	ENSG00000081923
O>0	GS1	BP2	ENSG00000082074
O>0	GS1	BP2	ENSG00000083857
O>0	GS1	BP2	ENSG00000088038
O>0	GS1	BP2	ENSG00000089820
O>0	GS1	BP2	ENSG00000091262
O>0	GS1	BP2	ENSG00000095627
O>0	GS1	BP2	ENSG00000095951
O>0	GS1	BP2	ENSG00000099821
O>0	GS1	BP2	ENSG00000100038
O>0	GS1	BP2	ENSG00000100060
O>0	GS1	BP2	ENSG00000100345
O>0	GS1	BP2	ENSG00000100599
O>0	GS1	BP2	ENSG00000101181
O>0	GS1	BP2	ENSG00000101997
O>0	GS1	BP2	ENSG00000102145
O>0	GS1	BP2	ENSG00000102763
O>0	GS1	BP2	ENSG00000103335
O>0	GS1	BP2	ENSG00000104147
O>0	GS1	BP2	ENSG00000104237
O>0	GS1	BP2	ENSG00000104415
O>0	GS1	BP2	ENSG00000104825
O>0	GS1	BP2	ENSG00000105851
O>0	GS1	BP2	ENSG00000105875
O>0	GS1	BP2	ENSG00000106125
O>0	GS1	BP2	ENSG00000106278
O>0	GS1	BP2	ENSG00000106410
O>0	GS1	BP2	ENSG00000107798
O>0	GS1	BP2	ENSG00000108557
O>0	GS1	BP2	ENSG00000108771
O>0	GS1	BP2	ENSG00000108846
O>0	GS1	BP2	ENSG00000110427
O>0	GS1	BP2	ENSG00000110799
O>0	GS1	BP2	ENSG00000111145
O>0	GS1	BP2	ENSG00000111319
O>0	GS1	BP2	ENSG00000111647
O>0	GS1	BP2	ENSG00000112118
O>0	GS1	BP2	ENSG00000112249
O>0	GS1	BP2	ENSG00000112659
O>0	GS1	BP2	ENSG00000113504
O>0	GS1	BP2	ENSG00000114107
O>0	GS1	BP2	ENSG00000114270
O>0	GS1	BP2	ENSG00000114904
O>0	GS1	BP2	ENSG00000115221
O>0	GS1	BP2	ENSG00000115423
O>0	GS1	BP2	ENSG00000116266
O>0	GS1	BP2	ENSG00000116604
O>0	GS1	BP2	ENSG00000116761
O>0	GS1	BP2	ENSG00000116786
O>0	GS1	BP2	ENSG00000117523
O>0	GS1	BP2	ENSG00000119121
O>0	GS1	BP2	ENSG00000119684
O>0	GS1	BP2	ENSG00000119946
O>0	GS1	BP2	ENSG00000120306
O>0	GS1	BP2	ENSG00000120708
O>0	GS1	BP2	ENSG00000121101
O>0	GS1	BP2	ENSG00000121742
O>0	GS1	BP2	ENSG00000122121
O>0	GS1	BP2	ENSG00000122376
O>0	GS1	BP2	ENSG00000122778
O>0	GS1	BP2	ENSG00000123500
O>0	GS1	BP2	ENSG00000124279
O>0	GS1	BP2	ENSG00000124785
O>0	GS1	BP2	ENSG00000125944
O>0	GS1	BP2	ENSG00000126773
O>0	GS1	BP2	ENSG00000126883
O>0	GS1	BP2	ENSG00000127870
O>0	GS1	BP2	ENSG00000129810
O>0	GS1	BP2	ENSG00000130702
O>0	GS1	BP2	ENSG00000130997
O>0	GS1	BP2	ENSG00000131480
O>0	GS1	BP2	ENSG00000132005
O>0	GS1	BP2	ENSG00000132464
O>0	GS1	BP2	ENSG00000132549
O>0	GS1	BP2	ENSG00000132793
O>0	GS1	BP2	ENSG00000133640
O>0	GS1	BP2	ENSG00000134955
O>0	GS1	BP2	ENSG00000135525
O>0	GS1	BP2	ENSG00000135862
O>0	GS1	BP2	ENSG00000136026
O>0	GS1	BP2	ENSG00000136153
O>0	GS1	BP2	ENSG00000136367
O>0	GS1	BP2	ENSG00000136478
O>0	GS1	BP2	ENSG00000136997
O>0	GS1	BP2	ENSG00000137411
O>0	GS1	BP2	ENSG00000137494
O>0	GS1	BP2	ENSG00000137674
O>0	GS1	BP2	ENSG00000138193
O>0	GS1	BP2	ENSG00000138411
O>0	GS1	BP2	ENSG00000138821
O>0	GS1	BP2	ENSG00000139044
O>0	GS1	BP2	ENSG00000139618
O>0	GS1	BP2	ENSG00000139970
O>0	GS1	BP2	ENSG00000140955
O>0	GS1	BP2	ENSG00000141540
O>0	GS1	BP2	ENSG00000141736
O>0	GS1	BP2	ENSG00000141873
O>0	GS1	BP2	ENSG00000141956
O>0	GS1	BP2	ENSG00000141959
O>0	GS1	BP2	ENSG00000142583
O>0	GS1	BP2	ENSG00000142632
O>0	GS1	BP2	ENSG00000142798
O>0	GS1	BP2	ENSG00000143318
O>0	GS1	BP2	ENSG00000143486
O>0	GS1	BP2	ENSG00000144230
O>0	GS1	BP2	ENSG00000145103
O>0	GS1	BP2	ENSG00000145241
O>0	GS1	BP2	ENSG00000147364
O>0	GS1	BP2	ENSG00000148600
O>0	GS1	BP2	ENSG00000149182
O>0	GS1	BP2	ENSG00000150477
O>0	GS1	BP2	ENSG00000152092
O>0	GS1	BP2	ENSG00000152580
O>0	GS1	BP2	ENSG00000152990
O>0	GS1	BP2	ENSG00000153443
O>0	GS1	BP2	ENSG00000155066
O>0	GS1	BP2	ENSG00000155100
O>0	GS1	BP2	ENSG00000156050
O>0	GS1	BP2	ENSG00000156414
O>0	GS1	BP2	ENSG00000156535
O>0	GS1	BP2	ENSG00000157077
O>0	GS1	BP2	ENSG00000158062
O>0	GS1	BP2	ENSG00000159753
O>0	GS1	BP2	ENSG00000162337
O>0	GS1	BP2	ENSG00000163346
O>0	GS1	BP2	ENSG00000163687
O>0	GS1	BP2	ENSG00000164068
O>0	GS1	BP2	ENSG00000164120
O>0	GS1	BP2	ENSG00000164125
O>0	GS1	BP2	ENSG00000164338
O>0	GS1	BP2	ENSG00000165171
O>0	GS1	BP2	ENSG00000165323
O>0	GS1	BP2	ENSG00000165475
O>0	GS1	BP2	ENSG00000166573
O>0	GS1	BP2	ENSG00000166828
O>0	GS1	BP2	ENSG00000166947
O>0	GS1	BP2	ENSG00000167601
O>0	GS1	BP2	ENSG00000167671
O>0	GS1	BP2	ENSG00000167674
O>0	GS1	BP2	ENSG00000168356
O>0	GS1	BP2	ENSG00000168427
O>0	GS1	BP2	ENSG00000168447
O>0	GS1	BP2	ENSG00000168575
O>0	GS1	BP2	ENSG00000169740
O>0	GS1	BP2	ENSG00000170291
O>0	GS1	BP2	ENSG00000170791
O>0	GS1	BP2	ENSG00000170802
O>0	GS1	BP2	ENSG00000170871
O>0	GS1	BP2	ENSG00000171100
O>0	GS1	BP2	ENSG00000171316
O>0	GS1	BP2	ENSG00000171777
O>0	GS1	BP2	ENSG00000173226
O>0	GS1	BP2	ENSG00000173372
O>0	GS1	BP2	ENSG00000173705
O>0	GS1	BP2	ENSG00000173786
O>0	GS1	BP2	ENSG00000173848
O>0	GS1	BP2	ENSG00000174292
O>0	GS1	BP2	ENSG00000174611
O>0	GS1	BP2	ENSG00000175161
O>0	GS1	BP2	ENSG00000178297
O>0	GS1	BP2	ENSG00000178814
O>0	GS1	BP2	ENSG00000178951
O>0	GS1	BP2	ENSG00000179520
O>0	GS1	BP2	ENSG00000179532
O>0	GS1	BP2	ENSG00000183111
O>0	GS1	BP2	ENSG00000183530
O>0	GS1	BP2	ENSG00000183798
O>0	GS1	BP2	ENSG00000183801
O>0	GS1	BP2	ENSG00000184470
O>0	GS1	BP2	ENSG00000184967
O>0	GS1	BP2	ENSG00000185010
O>0	GS1	BP2	ENSG00000185340
O>0	GS1	BP2	ENSG00000185896
O>0	GS1	BP2	ENSG00000186472
O>0	GS1	BP2	ENSG00000188277
O>0	GS1	BP2	ENSG00000188596
O>0	GS1	BP2	ENSG00000188878
O>0	GS1	BP2	ENSG00000196365
O>0	GS1	BP2	ENSG00000196632
O>0	GS1	BP2	ENSG00000196924
O>0	GS1	BP2	ENSG00000197226
O>0	GS1	BP2	ENSG00000197822
O>0	GS1	BP2	ENSG00000198003
O>0	GS1	BP2	ENSG00000198049
O>0	GS1	BP2	ENSG00000198089
O>0	GS1	BP2	ENSG00000198691
O>0	GS1	BP2	ENSG00000198887
O>0	GS1	BP2	ENSG00000204311
O>0	GS1	BP2	ENSG00000204538
O>0	GS1	BP2	ENSG00000205517
O>0	GS1	BP2	ENSG00000211445
O>0	GS1	BP2	ENSG00000215251
O>0	GS1	BP2	ENSG00000224982
O>0	GS1	BP2	ENSG00000237172
O>0	GS1	BP2	ENSG00000243710
O>0	GS1	BP2	ENSG00000244242
O>0	GS1	BP2	ENSG00000247596
O>0	GS1	BP2	ENSG00000249715
O>0	GS1	BP2	ENSG00000253729
O>0	GS1	BP2	ENSG00000260314
O>0	GS1	BP2	ENSG00000269335
O>0	GS1	BP2	ENSG00000270765
O>0	GS1	BP2	ENSG00000274211
O>0	GS1	BP2	ENSG00000275342
O>0	GS1	BP2	ENSG00000277399
O>0	GS2	BP1	ENSG00000001629
O>0	GS2	BP1	ENSG00000002822
O>0	GS2	BP1	ENSG00000005020
O>0	GS2	BP1	ENSG00000005469
O>0	GS2	BP1	ENSG00000005513
O>0	GS2	BP1	ENSG00000005844
O>0	GS2	BP1	ENSG00000007171
O>0	GS2	BP1	ENSG00000007174
O>0	GS2	BP1	ENSG00000008710
O>0	GS2	BP1	ENSG00000009335
O>0	GS2	BP1	ENSG00000013523
O>0	GS2	BP1	ENSG00000039600
O>0	GS2	BP1	ENSG00000041802
O>0	GS2	BP1	ENSG00000046604
O>0	GS2	BP1	ENSG00000050820
O>0	GS2	BP1	ENSG00000051108
O>0	GS2	BP1	ENSG00000051523
O>0	GS2	BP1	ENSG00000054282
O>0	GS2	BP1	ENSG00000056558
O>0	GS2	BP1	ENSG00000058453
O>0	GS2	BP1	ENSG00000061918
O>0	GS2	BP1	ENSG00000062716
O>0	GS2	BP1	ENSG00000063015
O>0	GS2	BP1	ENSG00000063978
O>0	GS2	BP1	ENSG00000064932
O>0	GS2	BP1	ENSG00000065000
O>0	GS2	BP1	ENSG00000065548
O>0	GS2	BP1	ENSG00000065883
O>0	GS2	BP1	ENSG00000066248
O>0	GS2	BP1	ENSG00000066379
O>0	GS2	BP1	ENSG00000068079
O>0	GS2	BP1	ENSG00000069122
O>0	GS2	BP1	ENSG00000070019
O>0	GS2	BP1	ENSG00000070366
O>0	GS2	BP1	ENSG00000070778
O>0	GS2	BP1	ENSG00000071991
O>0	GS2	BP1	ENSG00000072201
O>0	GS2	BP1	ENSG00000073536
O>0	GS2	BP1	ENSG00000074410
O>0	GS2	BP1	ENSG00000075651
O>0	GS2	BP1	ENSG00000076555
O>0	GS2	BP1	ENSG00000077943
O>0	GS2	BP1	ENSG00000078098
O>0	GS2	BP1	ENSG00000079257
O>0	GS2	BP1	ENSG00000079387
O>0	GS2	BP1	ENSG00000080823
O>0	GS2	BP1	ENSG00000081181
O>0	GS2	BP1	ENSG00000081377
O>0	GS2	BP1	ENSG00000081913
O>0	GS2	BP1	ENSG00000083067
O>0	GS2	BP1	ENSG00000083290
O>0	GS2	BP1	ENSG00000084073
O>0	GS2	BP1	ENSG00000085185
O>0	GS2	BP1	ENSG00000085511
O>0	GS2	BP1	ENSG00000085552
O>0	GS2	BP1	ENSG00000086015
O>0	GS2	BP1	ENSG00000086232
O>0	GS2	BP1	ENSG00000088882
O>0	GS2	BP1	ENSG00000088930
O>0	GS2	BP1	ENSG00000089280
O>0	GS2	BP1	ENSG00000089682
O>0	GS2	BP1	ENSG00000090565
O>0	GS2	BP1	ENSG00000091317
O>0	GS2	BP1	ENSG00000091409
O>0	GS2	BP1	ENSG00000091583
O>0	GS2	BP1	ENSG00000092445
O>0	GS2	BP1	ENSG00000095066
O>0	GS2	BP1	ENSG00000095370
O>0	GS2	BP1	ENSG00000095464
O>0	GS2	BP1	ENSG00000095485
O>0	GS2	BP1	ENSG00000095951
O>0	GS2	BP1	ENSG00000099331
O>0	GS2	BP1	ENSG00000099821
O>0	GS2	BP1	ENSG00000100095
O>0	GS2	BP1	ENSG00000100154
O>0	GS2	BP1	ENSG00000100297
O>0	GS2	BP1	ENSG00000100490
O>0	GS2	BP1	ENSG00000100815
O>0	GS2	BP1	ENSG00000100918
O>0	GS2	BP1	ENSG00000100979
O>0	GS2	BP1	ENSG00000100985
O>0	GS2	BP1	ENSG00000101166
O>0	GS2	BP1	ENSG00000101997
O>0	GS2	BP1	ENSG00000102218
O>0	GS2	BP1	ENSG00000102524
O>0	GS2	BP1	ENSG00000102760
O>0	GS2	BP1	ENSG00000103111
O>0	GS2	BP1	ENSG00000103227
O>0	GS2	BP1	ENSG00000103995
O>0	GS2	BP1	ENSG00000104237
O>0	GS2	BP1	ENSG00000104814
O>0	GS2	BP1	ENSG00000104885
O>0	GS2	BP1	ENSG00000105245
O>0	GS2	BP1	ENSG00000105397
O>0	GS2	BP1	ENSG00000105447
O>0	GS2	BP1	ENSG00000105639
O>0	GS2	BP1	ENSG00000105851
O>0	GS2	BP1	ENSG00000105877
O>0	GS2	BP1	ENSG00000106009
O>0	GS2	BP1	ENSG00000106070
O>0	GS2	BP1	ENSG00000106125
O>0	GS2	BP1	ENSG00000106278
O>0	GS2	BP1	ENSG00000106948
O>0	GS2	BP1	ENSG00000107021
O>0	GS2	BP1	ENSG00000107789
O>0	GS2	BP1	ENSG00000107959
O>0	GS2	BP1	ENSG00000108039
O>0	GS2	BP1	ENSG00000108395
O>0	GS2	BP1	ENSG00000108557
O>0	GS2	BP1	ENSG00000108582
O>0	GS2	BP1	ENSG00000108622
O>0	GS2	BP1	ENSG00000108679
O>0	GS2	BP1	ENSG00000108771
O>0	GS2	BP1	ENSG00000108798
O>0	GS2	BP1	ENSG00000108846
O>0	GS2	BP1	ENSG00000109771
O>0	GS2	BP1	ENSG00000109920
O>0	GS2	BP1	ENSG00000110092
O>0	GS2	BP1	ENSG00000110427
O>0	GS2	BP1	ENSG00000110719
O>0	GS2	BP1	ENSG00000110799
O>0	GS2	BP1	ENSG00000111181
O>0	GS2	BP1	ENSG00000112096
O>0	GS2	BP1	ENSG00000112419
O>0	GS2	BP1	ENSG00000112640
O>0	GS2	BP1	ENSG00000112659
O>0	GS2	BP1	ENSG00000112851
O>0	GS2	BP1	ENSG00000113048
O>0	GS2	BP1	ENSG00000113318
O>0	GS2	BP1	ENSG00000113594
O>0	GS2	BP1	ENSG00000114166
O>0	GS2	BP1	ENSG00000114270
O>0	GS2	BP1	ENSG00000114491
O>0	GS2	BP1	ENSG00000114554
O>0	GS2	BP1	ENSG00000114626
O>0	GS2	BP1	ENSG00000114867
O>0	GS2	BP1	ENSG00000114948
O>0	GS2	BP1	ENSG00000114999
O>0	GS2	BP1	ENSG00000115194
O>0	GS2	BP1	ENSG00000115295
O>0	GS2	BP1	ENSG00000115364
O>0	GS2	BP1	ENSG00000115423
O>0	GS2	BP1	ENSG00000115514
O>0	GS2	BP1	ENSG00000115993
O>0	GS2	BP1	ENSG00000116604
O>0	GS2	BP1	ENSG00000116675
O>0	GS2	BP1	ENSG00000116747
O>0	GS2	BP1	ENSG00000116748
O>0	GS2	BP1	ENSG00000117425
O>0	GS2	BP1	ENSG00000117523
O>0	GS2	BP1	ENSG00000118156
O>0	GS2	BP1	ENSG00000119242
O>0	GS2	BP1	ENSG00000119285
O>0	GS2	BP1	ENSG00000119514
O>0	GS2	BP1	ENSG00000119596
O>0	GS2	BP1	ENSG00000120053
O>0	GS2	BP1	ENSG00000120451
O>0	GS2	BP1	ENSG00000121101
O>0	GS2	BP1	ENSG00000121104
O>0	GS2	BP1	ENSG00000122126
O>0	GS2	BP1	ENSG00000122376
O>0	GS2	BP1	ENSG00000122550
O>0	GS2	BP1	ENSG00000122778
O>0	GS2	BP1	ENSG00000123684
O>0	GS2	BP1	ENSG00000124134
O>0	GS2	BP1	ENSG00000124279
O>0	GS2	BP1	ENSG00000124449
O>0	GS2	BP1	ENSG00000124789
O>0	GS2	BP1	ENSG00000125538
O>0	GS2	BP1	ENSG00000125656
O>0	GS2	BP1	ENSG00000125780
O>0	GS2	BP1	ENSG00000126353
O>0	GS2	BP1	ENSG00000126467
O>0	GS2	BP1	ENSG00000126773
O>0	GS2	BP1	ENSG00000126883
O>0	GS2	BP1	ENSG00000127329
O>0	GS2	BP1	ENSG00000127946
O>0	GS2	BP1	ENSG00000127990
O>0	GS2	BP1	ENSG00000128422
O>0	GS2	BP1	ENSG00000128731
O>0	GS2	BP1	ENSG00000129654
O>0	GS2	BP1	ENSG00000129910
O>0	GS2	BP1	ENSG00000130005
O>0	GS2	BP1	ENSG00000130055
O>0	GS2	BP1	ENSG00000130158
O>0	GS2	BP1	ENSG00000130702
O>0	GS2	BP1	ENSG00000130723
O>0	GS2	BP1	ENSG00000131196
O>0	GS2	BP1	ENSG00000131482
O>0	GS2	BP1	ENSG00000131686
O>0	GS2	BP1	ENSG00000132005
O>0	GS2	BP1	ENSG00000132109
O>0	GS2	BP1	ENSG00000132182
O>0	GS2	BP1	ENSG00000132953
O>0	GS2	BP1	ENSG00000133121
O>0	GS2	BP1	ENSG00000133640
O>0	GS2	BP1	ENSG00000133739
O>0	GS2	BP1	ENSG00000133835
O>0	GS2	BP1	ENSG00000134247
O>0	GS2	BP1	ENSG00000134250
O>0	GS2	BP1	ENSG00000134575
O>0	GS2	BP1	ENSG00000134684
O>0	GS2	BP1	ENSG00000134874
O>0	GS2	BP1	ENSG00000134905
O>0	GS2	BP1	ENSG00000135248
O>0	GS2	BP1	ENSG00000135299
O>0	GS2	BP1	ENSG00000135525
O>0	GS2	BP1	ENSG00000135604
O>0	GS2	BP1	ENSG00000135776
O>0	GS2	BP1	ENSG00000135931
O>0	GS2	BP1	ENSG00000136152
O>0	GS2	BP1	ENSG00000136628
O>0	GS2	BP1	ENSG00000136932
O>0	GS2	BP1	ENSG00000137225
O>0	GS2	BP1	ENSG00000137411
O>0	GS2	BP1	ENSG00000137573
O>0	GS2	BP1	ENSG00000137760
O>0	GS2	BP1	ENSG00000138074
O>0	GS2	BP1	ENSG00000138095
O>0	GS2	BP1	ENSG00000138193
O>0	GS2	BP1	ENSG00000138688
O>0	GS2	BP1	ENSG00000138756
O>0	GS2	BP1	ENSG00000138760
O>0	GS2	BP1	ENSG00000139618
O>0	GS2	BP1	ENSG00000139921
O>0	GS2	BP1	ENSG00000140057
O>0	GS2	BP1	ENSG00000140323
O>0	GS2	BP1	ENSG00000140873
O>0	GS2	BP1	ENSG00000140948
O>0	GS2	BP1	ENSG00000140955
O>0	GS2	BP1	ENSG00000141002
O>0	GS2	BP1	ENSG00000141086
O>0	GS2	BP1	ENSG00000141560
O>0	GS2	BP1	ENSG00000141665
O>0	GS2	BP1	ENSG00000141736
O>0	GS2	BP1	ENSG00000141956
O>0	GS2	BP1	ENSG00000142798
O>0	GS2	BP1	ENSG00000143318
O>0	GS2	BP1	ENSG00000143458
O>0	GS2	BP1	ENSG00000143702
O>0	GS2	BP1	ENSG00000144481
O>0	GS2	BP1	ENSG00000145087
O>0	GS2	BP1	ENSG00000145536
O>0	GS2	BP1	ENSG00000146276
O>0	GS2	BP1	ENSG00000147166
O>0	GS2	BP1	ENSG00000147364
O>0	GS2	BP1	ENSG00000147677
O>0	GS2	BP1	ENSG00000147813
O>0	GS2	BP1	ENSG00000148053
O>0	GS2	BP1	ENSG00000148288
O>0	GS2	BP1	ENSG00000148481
O>0	GS2	BP1	ENSG00000148482
O>0	GS2	BP1	ENSG00000149761
O>0	GS2	BP1	ENSG00000150551
O>0	GS2	BP1	ENSG00000151150
O>0	GS2	BP1	ENSG00000151718
O>0	GS2	BP1	ENSG00000152402
O>0	GS2	BP1	ENSG00000152409
O>0	GS2	BP1	ENSG00000152580
O>0	GS2	BP1	ENSG00000153066
O>0	GS2	BP1	ENSG00000153207
O>0	GS2	BP1	ENSG00000153292
O>0	GS2	BP1	ENSG00000153802
O>0	GS2	BP1	ENSG00000154767
O>0	GS2	BP1	ENSG00000155256
O>0	GS2	BP1	ENSG00000155761
O>0	GS2	BP1	ENSG00000156050
O>0	GS2	BP1	ENSG00000156535
O>0	GS2	BP1	ENSG00000157404
O>0	GS2	BP1	ENSG00000157796
O>0	GS2	BP1	ENSG00000158158
O>0	GS2	BP1	ENSG00000158352
O>0	GS2	BP1	ENSG00000159588
O>0	GS2	BP1	ENSG00000159596
O>0	GS2	BP1	ENSG00000160193
O>0	GS2	BP1	ENSG00000160294
O>0	GS2	BP1	ENSG00000160716
O>0	GS2	BP1	ENSG00000160972
O>0	GS2	BP1	ENSG00000161179
O>0	GS2	BP1	ENSG00000161905
O>0	GS2	BP1	ENSG00000161999
O>0	GS2	BP1	ENSG00000162337
O>0	GS2	BP1	ENSG00000162490
O>0	GS2	BP1	ENSG00000162877
O>0	GS2	BP1	ENSG00000163075
O>0	GS2	BP1	ENSG00000163322
O>0	GS2	BP1	ENSG00000163346
O>0	GS2	BP1	ENSG00000163359
O>0	GS2	BP1	ENSG00000163701
O>0	GS2	BP1	ENSG00000163704
O>0	GS2	BP1	ENSG00000163751
O>0	GS2	BP1	ENSG00000164077
O>0	GS2	BP1	ENSG00000164087
O>0	GS2	BP1	ENSG00000164142
O>0	GS2	BP1	ENSG00000164663
O>0	GS2	BP1	ENSG00000164880
O>0	GS2	BP1	ENSG00000165175
O>0	GS2	BP1	ENSG00000165259
O>0	GS2	BP1	ENSG00000165521
O>0	GS2	BP1	ENSG00000165716
O>0	GS2	BP1	ENSG00000166025
O>0	GS2	BP1	ENSG00000166225
O>0	GS2	BP1	ENSG00000166323
O>0	GS2	BP1	ENSG00000166455
O>0	GS2	BP1	ENSG00000166558
O>0	GS2	BP1	ENSG00000167483
O>0	GS2	BP1	ENSG00000167543
O>0	GS2	BP1	ENSG00000167723
O>0	GS2	BP1	ENSG00000168356
O>0	GS2	BP1	ENSG00000168427
O>0	GS2	BP1	ENSG00000168434
O>0	GS2	BP1	ENSG00000168658
O>0	GS2	BP1	ENSG00000168924
O>0	GS2	BP1	ENSG00000168993
O>0	GS2	BP1	ENSG00000170049
O>0	GS2	BP1	ENSG00000170266
O>0	GS2	BP1	ENSG00000170291
O>0	GS2	BP1	ENSG00000170425
O>0	GS2	BP1	ENSG00000170871
O>0	GS2	BP1	ENSG00000170927
O>0	GS2	BP1	ENSG00000171747
O>0	GS2	BP1	ENSG00000172296
O>0	GS2	BP1	ENSG00000172425
O>0	GS2	BP1	ENSG00000172782
O>0	GS2	BP1	ENSG00000173157
O>0	GS2	BP1	ENSG00000173226
O>0	GS2	BP1	ENSG00000173786
O>0	GS2	BP1	ENSG00000173890
O>0	GS2	BP1	ENSG00000173905
O>0	GS2	BP1	ENSG00000174197
O>0	GS2	BP1	ENSG00000174282
O>0	GS2	BP1	ENSG00000174485
O>0	GS2	BP1	ENSG00000174705
O>0	GS2	BP1	ENSG00000174992
O>0	GS2	BP1	ENSG00000175221
O>0	GS2	BP1	ENSG00000175520
O>0	GS2	BP1	ENSG00000176920
O>0	GS2	BP1	ENSG00000177084
O>0	GS2	BP1	ENSG00000177200
O>0	GS2	BP1	ENSG00000177576
O>0	GS2	BP1	ENSG00000177694
O>0	GS2	BP1	ENSG00000178297
O>0	GS2	BP1	ENSG00000179299
O>0	GS2	BP1	ENSG00000179532
O>0	GS2	BP1	ENSG00000179832
O>0	GS2	BP1	ENSG00000179981
O>0	GS2	BP1	ENSG00000180113
O>0	GS2	BP1	ENSG00000180785
O>0	GS2	BP1	ENSG00000182463
O>0	GS2	BP1	ENSG00000183087
O>0	GS2	BP1	ENSG00000183137
O>0	GS2	BP1	ENSG00000183346
O>0	GS2	BP1	ENSG00000183354
O>0	GS2	BP1	ENSG00000183378
O>0	GS2	BP1	ENSG00000183421
O>0	GS2	BP1	ENSG00000184047
O>0	GS2	BP1	ENSG00000184207
O>0	GS2	BP1	ENSG00000184434
O>0	GS2	BP1	ENSG00000184967
O>0	GS2	BP1	ENSG00000185010
O>0	GS2	BP1	ENSG00000185122
O>0	GS2	BP1	ENSG00000185261
O>0	GS2	BP1	ENSG00000185477
O>0	GS2	BP1	ENSG00000185737
O>0	GS2	BP1	ENSG00000185888
O>0	GS2	BP1	ENSG00000185972
O>0	GS2	BP1	ENSG00000186334
O>0	GS2	BP1	ENSG00000186566
O>0	GS2	BP1	ENSG00000187068
O>0	GS2	BP1	ENSG00000187091
O>0	GS2	BP1	ENSG00000187475
O>0	GS2	BP1	ENSG00000187546
O>0	GS2	BP1	ENSG00000187715
O>0	GS2	BP1	ENSG00000187800
O>0	GS2	BP1	ENSG00000188037
O>0	GS2	BP1	ENSG00000188162
O>0	GS2	BP1	ENSG00000188277
O>0	GS2	BP1	ENSG00000188488
O>0	GS2	BP1	ENSG00000188559
O>0	GS2	BP1	ENSG00000188992
O>0	GS2	BP1	ENSG00000189079
O>0	GS2	BP1	ENSG00000189401
O>0	GS2	BP1	ENSG00000196159
O>0	GS2	BP1	ENSG00000196419
O>0	GS2	BP1	ENSG00000196526
O>0	GS2	BP1	ENSG00000197321
O>0	GS2	BP1	ENSG00000197410
O>0	GS2	BP1	ENSG00000197415
O>0	GS2	BP1	ENSG00000197444
O>0	GS2	BP1	ENSG00000197563
O>0	GS2	BP1	ENSG00000198003
O>0	GS2	BP1	ENSG00000198198
O>0	GS2	BP1	ENSG00000198483
O>0	GS2	BP1	ENSG00000198862
O>0	GS2	BP1	ENSG00000198919
O>0	GS2	BP1	ENSG00000198924
O>0	GS2	BP1	ENSG00000204084
O>0	GS2	BP1	ENSG00000204257
O>0	GS2	BP1	ENSG00000213064
O>0	GS2	BP1	ENSG00000213171
O>0	GS2	BP1	ENSG00000213676
O>0	GS2	BP1	ENSG00000213903
O>0	GS2	BP1	ENSG00000213918
O>0	GS2	BP1	ENSG00000213995
O>0	GS2	BP1	ENSG00000214456
O>0	GS2	BP1	ENSG00000214814
O>0	GS2	BP1	ENSG00000215251
O>0	GS2	BP1	ENSG00000215277
O>0	GS2	BP1	ENSG00000221968
O>0	GS2	BP1	ENSG00000224982
O>0	GS2	BP1	ENSG00000239382
O>0	GS2	BP1	ENSG00000240764
O>0	GS2	BP1	ENSG00000242550
O>0	GS2	BP1	ENSG00000249715
O>0	GS2	BP1	ENSG00000250479
O>0	GS2	BP1	ENSG00000261236
O>0	GS2	BP1	ENSG00000261603
O>0	GS2	BP1	ENSG00000277399
O>0	GS2	BP1	ENSG00000277932
O>0	GS2	BP2	ENSG00000004478
O>0	GS2	BP2	ENSG00000005483
O>0	GS2	BP2	ENSG00000005844
O>0	GS2	BP2	ENSG00000007202
O>0	GS2	BP2	ENSG00000008710
O>0	GS2	BP2	ENSG00000019582
O>0	GS2	BP2	ENSG00000039319
O>0	GS2	BP2	ENSG00000044090
O>0	GS2	BP2	ENSG00000048471
O>0	GS2	BP2	ENSG00000049089
O>0	GS2	BP2	ENSG00000049130
O>0	GS2	BP2	ENSG00000054118
O>0	GS2	BP2	ENSG00000056291
O>0	GS2	BP2	ENSG00000057019
O>0	GS2	BP2	ENSG00000057593
O>0	GS2	BP2	ENSG00000060566
O>0	GS2	BP2	ENSG00000061273
O>0	GS2	BP2	ENSG00000062822
O>0	GS2	BP2	ENSG00000063660
O>0	GS2	BP2	ENSG00000064270
O>0	GS2	BP2	ENSG00000064692
O>0	GS2	BP2	ENSG00000064932
O>0	GS2	BP2	ENSG00000065518
O>0	GS2	BP2	ENSG00000067842
O>0	GS2	BP2	ENSG00000070182
O>0	GS2	BP2	ENSG00000070748
O>0	GS2	BP2	ENSG00000071626
O>0	GS2	BP2	ENSG00000073350
O>0	GS2	BP2	ENSG00000073670
O>0	GS2	BP2	ENSG00000075073
O>0	GS2	BP2	ENSG00000076344
O>0	GS2	BP2	ENSG00000077935
O>0	GS2	BP2	ENSG00000077943
O>0	GS2	BP2	ENSG00000078814
O>0	GS2	BP2	ENSG00000081870
O>0	GS2	BP2	ENSG00000081923
O>0	GS2	BP2	ENSG00000082074
O>0	GS2	BP2	ENSG00000083857
O>0	GS2	BP2	ENSG00000089820
O>0	GS2	BP2	ENSG00000090565
O>0	GS2	BP2	ENSG00000091262
O>0	GS2	BP2	ENSG00000092758
O>0	GS2	BP2	ENSG00000095627
O>0	GS2	BP2	ENSG00000095951
O>0	GS2	BP2	ENSG00000099331
O>0	GS2	BP2	ENSG00000099821
O>0	GS2	BP2	ENSG00000100038
O>0	GS2	BP2	ENSG00000100060
O>0	GS2	BP2	ENSG00000100154
O>0	GS2	BP2	ENSG00000100345
O>0	GS2	BP2	ENSG00000101181
O>0	GS2	BP2	ENSG00000101605
O>0	GS2	BP2	ENSG00000102145
O>0	GS2	BP2	ENSG00000102763
O>0	GS2	BP2	ENSG00000104147
O>0	GS2	BP2	ENSG00000104237
O>0	GS2	BP2	ENSG00000104825
O>0	GS2	BP2	ENSG00000105323
O>0	GS2	BP2	ENSG00000105397
O>0	GS2	BP2	ENSG00000105875
O>0	GS2	BP2	ENSG00000106336
O>0	GS2	BP2	ENSG00000107798
O>0	GS2	BP2	ENSG00000108557
O>0	GS2	BP2	ENSG00000108821
O>0	GS2	BP2	ENSG00000108846
O>0	GS2	BP2	ENSG00000110427
O>0	GS2	BP2	ENSG00000110841
O>0	GS2	BP2	ENSG00000111077
O>0	GS2	BP2	ENSG00000111145
O>0	GS2	BP2	ENSG00000111203
O>0	GS2	BP2	ENSG00000111319
O>0	GS2	BP2	ENSG00000111647
O>0	GS2	BP2	ENSG00000112118
O>0	GS2	BP2	ENSG00000112249
O>0	GS2	BP2	ENSG00000113504
O>0	GS2	BP2	ENSG00000114270
O>0	GS2	BP2	ENSG00000115221
O>0	GS2	BP2	ENSG00000115423
O>0	GS2	BP2	ENSG00000116266
O>0	GS2	BP2	ENSG00000116604
O>0	GS2	BP2	ENSG00000116748
O>0	GS2	BP2	ENSG00000117523
O>0	GS2	BP2	ENSG00000118156
O>0	GS2	BP2	ENSG00000119121
O>0	GS2	BP2	ENSG00000119684
O>0	GS2	BP2	ENSG00000120071
O>0	GS2	BP2	ENSG00000120306
O>0	GS2	BP2	ENSG00000120708
O>0	GS2	BP2	ENSG00000121101
O>0	GS2	BP2	ENSG00000122121
O>0	GS2	BP2	ENSG00000122376
O>0	GS2	BP2	ENSG00000122778
O>0	GS2	BP2	ENSG00000123500
O>0	GS2	BP2	ENSG00000123561
O>0	GS2	BP2	ENSG00000125944
O>0	GS2	BP2	ENSG00000126773
O>0	GS2	BP2	ENSG00000126883
O>0	GS2	BP2	ENSG00000129566
O>0	GS2	BP2	ENSG00000129910
O>0	GS2	BP2	ENSG00000129993
O>0	GS2	BP2	ENSG00000130598
O>0	GS2	BP2	ENSG00000130635
O>0	GS2	BP2	ENSG00000130702
O>0	GS2	BP2	ENSG00000130827
O>0	GS2	BP2	ENSG00000130997
O>0	GS2	BP2	ENSG00000131269
O>0	GS2	BP2	ENSG00000131386
O>0	GS2	BP2	ENSG00000131480
O>0	GS2	BP2	ENSG00000131831
O>0	GS2	BP2	ENSG00000132005
O>0	GS2	BP2	ENSG00000132464
O>0	GS2	BP2	ENSG00000132549
O>0	GS2	BP2	ENSG00000132613
O>0	GS2	BP2	ENSG00000132793
O>0	GS2	BP2	ENSG00000133706
O>0	GS2	BP2	ENSG00000133805
O>0	GS2	BP2	ENSG00000135862
O>0	GS2	BP2	ENSG00000136026
O>0	GS2	BP2	ENSG00000136153
O>0	GS2	BP2	ENSG00000136156
O>0	GS2	BP2	ENSG00000136478
O>0	GS2	BP2	ENSG00000136997
O>0	GS2	BP2	ENSG00000137411
O>0	GS2	BP2	ENSG00000137413
O>0	GS2	BP2	ENSG00000137674
O>0	GS2	BP2	ENSG00000137936
O>0	GS2	BP2	ENSG00000138411
O>0	GS2	BP2	ENSG00000138821
O>0	GS2	BP2	ENSG00000139044
O>0	GS2	BP2	ENSG00000139618
O>0	GS2	BP2	ENSG00000140323
O>0	GS2	BP2	ENSG00000140386
O>0	GS2	BP2	ENSG00000140519
O>0	GS2	BP2	ENSG00000140955
O>0	GS2	BP2	ENSG00000141540
O>0	GS2	BP2	ENSG00000141736
O>0	GS2	BP2	ENSG00000141873
O>0	GS2	BP2	ENSG00000141959
O>0	GS2	BP2	ENSG00000142513
O>0	GS2	BP2	ENSG00000142583
O>0	GS2	BP2	ENSG00000142632
O>0	GS2	BP2	ENSG00000143318
O>0	GS2	BP2	ENSG00000145103
O>0	GS2	BP2	ENSG00000145241
O>0	GS2	BP2	ENSG00000147364
O>0	GS2	BP2	ENSG00000148600
O>0	GS2	BP2	ENSG00000152092
O>0	GS2	BP2	ENSG00000152409
O>0	GS2	BP2	ENSG00000152580
O>0	GS2	BP2	ENSG00000152990
O>0	GS2	BP2	ENSG00000153443
O>0	GS2	BP2	ENSG00000155066
O>0	GS2	BP2	ENSG00000155100
O>0	GS2	BP2	ENSG00000156050
O>0	GS2	BP2	ENSG00000156414
O>0	GS2	BP2	ENSG00000156535
O>0	GS2	BP2	ENSG00000157077
O>0	GS2	BP2	ENSG00000158062
O>0	GS2	BP2	ENSG00000159674
O>0	GS2	BP2	ENSG00000159692
O>0	GS2	BP2	ENSG00000159753
O>0	GS2	BP2	ENSG00000160190
O>0	GS2	BP2	ENSG00000160883
O>0	GS2	BP2	ENSG00000162337
O>0	GS2	BP2	ENSG00000162877
[truncated: 4,369 more rows]

## Sheet: Table S4
Table S4. All significant enriched GO terms for US and GS0 in echolocating mammals.
GS	BP	geneID	Description	pvalue
US	BP1	ENSG00000008710/ENSG00000108846/ENSG00000112851/ENSG00000115155/ENSG00000130304/ENSG00000138074/ENSG00000141736/ENSG00000151150/ENSG00000158158/ENSG00000164120	basal plasma membrane	0.000755303
US	BP1	ENSG00000008710/ENSG00000108846/ENSG00000112851/ENSG00000115155/ENSG00000130304/ENSG00000138074/ENSG00000141736/ENSG00000151150/ENSG00000158158/ENSG00000164120	basal part of cell	0.00154354
US	BP1	ENSG00000008710/ENSG00000108846/ENSG00000112851/ENSG00000115155/ENSG00000138074/ENSG00000141736/ENSG00000151150/ENSG00000158158/ENSG00000164120	basolateral plasma membrane	0.00157871
US	BP1	ENSG00000073670/ENSG00000084073/ENSG00000107959/ENSG00000108582/ENSG00000114948/ENSG00000140873/ENSG00000145536/ENSG00000147677/ENSG00000163751/ENSG00000173157	metallopeptidase activity	5.74799e-05
US	BP1	ENSG00000073670/ENSG00000084073/ENSG00000107959/ENSG00000114948/ENSG00000140873/ENSG00000145536/ENSG00000173157	metalloendopeptidase activity	0.000237499
US	BP1	ENSG00000007174/ENSG00000090565/ENSG00000105877/ENSG00000197102	dynein light intermediate chain binding	0.000242162
US	BP1	ENSG00000073670/ENSG00000079387/ENSG00000084073/ENSG00000107959/ENSG00000108582/ENSG00000114948/ENSG00000137225/ENSG00000140873/ENSG00000145536/ENSG00000147677/ENSG00000148481/ENSG00000163751/ENSG00000169914/ENSG00000173157/ENSG00000178297	peptidase activity	0.000946991
US	BP2	ENSG00000049130/ENSG00000083857/ENSG00000136167/ENSG00000162692/ENSG00000171100/ENSG00000247596	filopodium	0.000907317
US	BP2	ENSG00000049130/ENSG00000081923/ENSG00000083857/ENSG00000136167/ENSG00000162692/ENSG00000171100/ENSG00000204311/ENSG00000247596	actin-based cell projection	0.00193133
US	BP2	ENSG00000166828/ENSG00000168356/ENSG00000168447	sodium channel complex	0.00236642
US	BP2	ENSG00000008710/ENSG00000119844/ENSG00000136156/ENSG00000213983	Golgi-associated vesicle membrane	0.00322286
US	BP2	ENSG00000049089/ENSG00000073670/ENSG00000092758/ENSG00000104415/ENSG00000123500/ENSG00000130702/ENSG00000132464/ENSG00000135862/ENSG00000137674/ENSG00000173372/ENSG00000183798/ENSG00000188162	extracellular matrix	0.00353484
US	BP2	ENSG00000049089/ENSG00000073670/ENSG00000092758/ENSG00000104415/ENSG00000123500/ENSG00000130702/ENSG00000132464/ENSG00000135862/ENSG00000137674/ENSG00000173372/ENSG00000183798/ENSG00000188162	external encapsulating structure	0.00363653
GS0	BP1	ENSG00000084073/ENSG00000107959/ENSG00000108582/ENSG00000140873/ENSG00000147677/ENSG00000163751/ENSG00000173157	metallopeptidase activity	0.000439741
GS0	BP2	ENSG00000057019/ENSG00000102145/ENSG00000104415/ENSG00000111145/ENSG00000115221/ENSG00000116266/ENSG00000141736/ENSG00000142632/ENSG00000167601/ENSG00000196924/ENSG00000249715	wound healing	0.000138756
GS0	BP2	ENSG00000104825/ENSG00000116288/ENSG00000137413/ENSG00000196924/ENSG00000247596	maintenance of protein location	0.00039582
GS0	BP2	ENSG00000019582/ENSG00000116288/ENSG00000129988/ENSG00000169129	positive regulation of interleukin-8 production	0.000409663
GS0	BP2	ENSG00000102145/ENSG00000116266/ENSG00000129988/ENSG00000168447/ENSG00000249715	myeloid cell activation involved in immune response	0.000470901
GS0	BP2	ENSG00000019582/ENSG00000102145/ENSG00000116266/ENSG00000129988/ENSG00000136167/ENSG00000168447/ENSG00000183624/ENSG00000249715	leukocyte activation involved in immune response	0.000477319
GS0	BP2	ENSG00000019582/ENSG00000102145/ENSG00000116266/ENSG00000129988/ENSG00000136167/ENSG00000168447/ENSG00000183624/ENSG00000249715	cell activation involved in immune response	0.000566294
GS0	BP2	ENSG00000019582/ENSG00000102145/ENSG00000115221/ENSG00000116266/ENSG00000129988/ENSG00000168447/ENSG00000249715	myeloid leukocyte activation	0.000633564
GS0	BP2	ENSG00000013573/ENSG00000169679/ENSG00000198887	regulation of sister chromatid cohesion	0.00067283
GS0	BP2	ENSG00000081923/ENSG00000109756/ENSG00000247596	microvillus organization	0.00067283
GS0	BP2	ENSG00000081923/ENSG00000083857/ENSG00000109756/ENSG00000116266/ENSG00000119121/ENSG00000121742/ENSG00000141736/ENSG00000168447/ENSG00000188162	apical plasma membrane	0.000562733
GS0	BP2	ENSG00000081923/ENSG00000083857/ENSG00000109756/ENSG00000116266/ENSG00000119121/ENSG00000121742/ENSG00000141736/ENSG00000168447/ENSG00000188162	apical part of cell	0.00195125
GS0	BP2	ENSG00000049089/ENSG00000073670/ENSG00000092758/ENSG00000101680/ENSG00000104415/ENSG00000130702/ENSG00000132464/ENSG00000183798/ENSG00000185761/ENSG00000188162	extracellular matrix	0.00205245
GS0	BP2	ENSG00000049089/ENSG00000073670/ENSG00000092758/ENSG00000101680/ENSG00000104415/ENSG00000130702/ENSG00000132464/ENSG00000183798/ENSG00000185761/ENSG00000188162	external encapsulating structure	0.00210617

## Sheet: Table S5
Table S5. 51 enriched GO terms for each combination of BPs and GSs for the three gene sets of R > 1.
GS	BP	geneID	Description	pvalue
GS1	BP1	ENSG00000008710/ENSG00000061918/ENSG00000069122/ENSG00000110400/ENSG00000111199/ENSG00000114554/ENSG00000117425/ENSG00000127329/ENSG00000135124/ENSG00000141736/ENSG00000146276/ENSG00000148053/ENSG00000153292/ENSG00000157404/ENSG00000160716/ENSG00000169604/ENSG00000173890/ENSG00000180785/ENSG00000184434/ENSG00000273079	signaling receptor activity	0.000839684
GS1	BP1	ENSG00000008710/ENSG00000069122/ENSG00000111199/ENSG00000114554/ENSG00000117425/ENSG00000127329/ENSG00000135124/ENSG00000141736/ENSG00000146276/ENSG00000148053/ENSG00000153292/ENSG00000157404/ENSG00000160716/ENSG00000169604/ENSG00000173890/ENSG00000180785/ENSG00000273079	transmembrane signaling receptor activity	0.00116132
GS1	BP1	ENSG00000008710/ENSG00000083067/ENSG00000111199/ENSG00000135124/ENSG00000146276/ENSG00000154864/ENSG00000160716/ENSG00000170049/ENSG00000171017/ENSG00000188037/ENSG00000273079	ion channel activity	0.00308289
GS1	BP1	ENSG00000008710/ENSG00000083067/ENSG00000108846/ENSG00000111199/ENSG00000115194/ENSG00000130304/ENSG00000135124/ENSG00000138074/ENSG00000146276/ENSG00000154864/ENSG00000158158/ENSG00000160716/ENSG00000170049/ENSG00000171017/ENSG00000188037/ENSG00000197208/ENSG00000273079	ion transmembrane transporter activity	0.00434151
GS1	BP1	ENSG00000065883/ENSG00000080823/ENSG00000100490	cyclin-dependent protein serine/threonine kinase activity	0.00501694
GS1	BP1	ENSG00000083067/ENSG00000111199/ENSG00000135124/ENSG00000146276/ENSG00000154864/ENSG00000160716/ENSG00000170049/ENSG00000188037/ENSG00000273079	gated channel activity	0.00574851
GS1	BP1	ENSG00000008710/ENSG00000083067/ENSG00000108846/ENSG00000111199/ENSG00000115194/ENSG00000135124/ENSG00000138074/ENSG00000146276/ENSG00000154864/ENSG00000158158/ENSG00000160716/ENSG00000170049/ENSG00000171017/ENSG00000188037/ENSG00000273079	inorganic molecular entity transmembrane transporter activity	0.00647667
GS1	BP1	ENSG00000008710/ENSG00000083067/ENSG00000111199/ENSG00000135124/ENSG00000146276/ENSG00000154864/ENSG00000160716/ENSG00000170049/ENSG00000171017/ENSG00000188037/ENSG00000273079	passive transmembrane transporter activity	0.00663044
GS1	BP1	ENSG00000135124/ENSG00000146276/ENSG00000160716/ENSG00000273079	extracellular ligand-gated ion channel activity	0.00830047
GS1	BP2	ENSG00000049130/ENSG00000105851/ENSG00000144230/ENSG00000173848/ENSG00000275342	positive regulation of Ras protein signal transduction	9.53768e-05
GS1	BP2	ENSG00000049130/ENSG00000102145/ENSG00000107798/ENSG00000166947/ENSG00000167601/ENSG00000168447/ENSG00000178951/ENSG00000253729	myeloid cell homeostasis	9.98062e-05
GS1	BP2	ENSG00000073670/ENSG00000082074/ENSG00000100345/ENSG00000115221/ENSG00000130702/ENSG00000135862/ENSG00000196924	integrin-mediated signaling pathway	0.0001
GS1	BP2	ENSG00000081923/ENSG00000091262/ENSG00000121742/ENSG00000131480/ENSG00000136367/ENSG00000166828/ENSG00000168356/ENSG00000168447/ENSG00000171316/ENSG00000179520/ENSG00000198691/ENSG00000204311/ENSG00000277399	sensory perception	0.000331548
GS1	BP2	ENSG00000116266/ENSG00000163687/ENSG00000168447	neutrophil activation involved in immune response	0.000434615
GS1	BP2	ENSG00000100345/ENSG00000102145/ENSG00000105851/ENSG00000116266/ENSG00000167601/ENSG00000196924	platelet activation	0.000510015
GS1	BP2	ENSG00000049130/ENSG00000163687/ENSG00000253729	programmed cell death involved in cell development	0.000573447
GS1	BP2	ENSG00000013573/ENSG00000141736/ENSG00000164338/ENSG00000196924	regulation of transcription by RNA polymerase I	0.000627789
GS1	BP2	ENSG00000115221/ENSG00000132464/ENSG00000137674	enamel mineralization	0.000929138
GS1	BP2	ENSG00000049130/ENSG00000102145/ENSG00000107798/ENSG00000141873/ENSG00000166947/ENSG00000167601/ENSG00000168447/ENSG00000178951/ENSG00000253729	homeostasis of number of cells	0.000955222
GS1	BP2	ENSG00000102145/ENSG00000166947/ENSG00000167601/ENSG00000168447/ENSG00000178951/ENSG00000253729	erythrocyte homeostasis	0.00096402
GS1	BP2	ENSG00000102145/ENSG00000107798/ENSG00000115221/ENSG00000121742/ENSG00000132549/ENSG00000135862/ENSG00000148600/ENSG00000171100/ENSG00000198691	anatomical structure homeostasis	0.00111882
GS1	BP2	ENSG00000100345/ENSG00000102145/ENSG00000253729	platelet formation	0.00114934
GS1	BP2	ENSG00000044090/ENSG00000083857/ENSG00000100345/ENSG00000102145/ENSG00000106278/ENSG00000127870/ENSG00000130702/ENSG00000135862/ENSG00000138411/ENSG00000141736/ENSG00000148600/ENSG00000167601/ENSG00000196924/ENSG00000247596/ENSG00000253729	cell morphogenesis involved in differentiation	0.00131388
GS1	BP2	ENSG00000008710/ENSG00000104825/ENSG00000196924	cytoplasmic sequestering of protein	0.00139987
GS1	BP2	ENSG00000049130/ENSG00000100345/ENSG00000102145/ENSG00000104415/ENSG00000115221/ENSG00000136997/ENSG00000166947/ENSG00000178951/ENSG00000196924/ENSG00000253729	myeloid cell differentiation	0.00181981
GS1	BP2	ENSG00000013573/ENSG00000141736/ENSG00000164338/ENSG00000196924	transcription by RNA polymerase I	0.00202717
GS1	BP2	ENSG00000144230/ENSG00000173848/ENSG00000275342	positive regulation of Rho protein signal transduction	0.0023476
GS1	BP2	ENSG00000138411/ENSG00000166828/ENSG00000168356/ENSG00000168447/ENSG00000168575/ENSG00000179520	sodium ion transmembrane transport	0.00274204
GS1	BP2	ENSG00000008710/ENSG00000091262/ENSG00000108846/ENSG00000116266/ENSG00000135525/ENSG00000141736/ENSG00000164120	basolateral plasma membrane	0.00202871
GS1	BP2	ENSG00000073350/ENSG00000078814/ENSG00000082074/ENSG00000100345/ENSG00000121742/ENSG00000167601/ENSG00000185340/ENSG00000196924/ENSG00000204311/ENSG00000247596/ENSG00000270765	actin cytoskeleton	0.00268675
GS1	BP2	ENSG00000100345/ENSG00000185340/ENSG00000196924/ENSG00000270765	actin filament bundle	0.00291597
GS1	BP2	ENSG00000008710/ENSG00000091262/ENSG00000108846/ENSG00000116266/ENSG00000135525/ENSG00000141736/ENSG00000164120	basal plasma membrane	0.00330179
GS1	BP2	ENSG00000013573/ENSG00000062822/ENSG00000100038/ENSG00000112118/ENSG00000112249/ENSG00000130997/ENSG00000163687/ENSG00000171316	catalytic activity, acting on DNA	0.00148064
GS1	BP2	ENSG00000073670/ENSG00000100345/ENSG00000104415/ENSG00000106278/ENSG00000115221/ENSG00000130702	integrin binding	0.00232185
GS1	BP2	ENSG00000013573/ENSG00000078814/ENSG00000081923/ENSG00000091262/ENSG00000100345/ENSG00000108846/ENSG00000112118/ENSG00000112249/ENSG00000171316/ENSG00000196365/ENSG00000198691/ENSG00000198887	ATP-dependent activity	0.00237651
GS1	BP2	ENSG00000054118/ENSG00000061273/ENSG00000102145/ENSG00000116604/ENSG00000127870/ENSG00000136997/ENSG00000137494/ENSG00000178951/ENSG00000185340/ENSG00000196924/ENSG00000253729	DNA-binding transcription factor binding	0.00253835
GS1	BP2	ENSG00000166828/ENSG00000168356/ENSG00000168447	sodium channel activity	0.00263735
GS1	BP2	ENSG00000013573/ENSG00000112118/ENSG00000112249/ENSG00000171316	DNA helicase activity	0.00493392
GS1	BP2	ENSG00000008710/ENSG00000067191/ENSG00000119121/ENSG00000141873/ENSG00000166828/ENSG00000168356/ENSG00000168447/ENSG00000168575/ENSG00000179520	metal ion transmembrane transporter activity	0.00550223
GS1	BP2	ENSG00000091262/ENSG00000108846/ENSG00000198691	ABC-type transporter activity	0.00629758
GS1	BP2	ENSG00000166828/ENSG00000168356/ENSG00000168447/ENSG00000168575/ENSG00000179520	sodium ion transmembrane transporter activity	0.00693807
GS2	BP2	ENSG00000019582/ENSG00000049130/ENSG00000064932/ENSG00000100345/ENSG00000102145/ENSG00000115221/ENSG00000129993/ENSG00000136997/ENSG00000165682/ENSG00000166947/ENSG00000178951/ENSG00000196924/ENSG00000253729	myeloid cell differentiation	2.65733e-05
GS2	BP2	ENSG00000100345/ENSG00000102145/ENSG00000165682/ENSG00000253729	platelet formation	4.83289e-05
GS2	BP2	ENSG00000049130/ENSG00000102145/ENSG00000107798/ENSG00000166947/ENSG00000167601/ENSG00000168447/ENSG00000178951/ENSG00000253729	myeloid cell homeostasis	9.98062e-05
GS2	BP2	ENSG00000073670/ENSG00000082074/ENSG00000100345/ENSG00000115221/ENSG00000130702/ENSG00000135862/ENSG00000196924	integrin-mediated signaling pathway	0.0001
GS2	BP2	ENSG00000019582/ENSG00000049130/ENSG00000064932/ENSG00000100345/ENSG00000102145/ENSG00000111203/ENSG00000115221/ENSG00000129993/ENSG00000136997/ENSG00000141736/ENSG00000167601/ENSG00000171316/ENSG00000178951/ENSG00000253729	leukocyte differentiation	0.000143735
GS2	BP2	ENSG00000019582/ENSG00000049130/ENSG00000102145/ENSG00000107798/ENSG00000141873/ENSG00000166947/ENSG00000167601/ENSG00000168447/ENSG00000178951/ENSG00000253729	homeostasis of number of cells	0.000213849
GS2	BP2	ENSG00000019582/ENSG00000100345/ENSG00000102145/ENSG00000111203/ENSG00000115221/ENSG00000136997/ENSG00000141736/ENSG00000167601/ENSG00000171316/ENSG00000178951/ENSG00000253729	mononuclear cell differentiation	0.000768932
GS3	BP1	ENSG00000065883/ENSG00000080823/ENSG00000100490	cyclin-dependent protein serine/threonine kinase activity	0.00221145
GS4	BP2	ENSG00000100345/ENSG00000102145/ENSG00000165682/ENSG00000253729	platelet formation	5.67923e-05
GS4	BP2	ENSG00000019582/ENSG00000049130/ENSG00000100345/ENSG00000102145/ENSG00000104415/ENSG00000115221/ENSG00000129993/ENSG00000136997/ENSG00000165682/ENSG00000166947/ENSG00000178951/ENSG00000253729	myeloid cell differentiation	0.00017674

## Sheet: Table S7
Table S7. All significant enriched GO terms for each combination of BPs and GSs in echolocating bats and non-echolocating bovids.
GS	BP	geneID	Description	pvalue
GS1	BP1	ENSG00000124721/ENSG00000139537/ENSG00000156042/ENSG00000179532	axonemal dynein complex	0.000251423
GS1	BP2	ENSG00000004399/ENSG00000136040/ENSG00000221866	semaphorin receptor complex	0.00127664
GS1	BP2	ENSG00000068650/ENSG00000101974/ENSG00000124406	phospholipid-translocating ATPase complex	0.00127664
GS1	BP2	ENSG00000001036/ENSG00000065485/ENSG00000084636/ENSG00000100299/ENSG00000102595/ENSG00000110944/ENSG00000151655/ENSG00000160404/ENSG00000163975/ENSG00000166035/ENSG00000183087	endoplasmic reticulum lumen	0.00167776
GS1	BP2	ENSG00000054793/ENSG00000068650/ENSG00000101974/ENSG00000124406	ATPase-coupled intramembrane lipid transporter activity	0.000570983
GS1	BP2	ENSG00000068650/ENSG00000101974/ENSG00000124406	floppase activity	0.00116261
GS1	BP2	ENSG00000004399/ENSG00000136040/ENSG00000221866	semaphorin receptor activity	0.0015725
GS1	BP2	ENSG00000068650/ENSG00000101974/ENSG00000124406	glycerophospholipid flippase activity	0.00206247
GS1	BP2	ENSG00000023228/ENSG00000042445/ENSG00000065485/ENSG00000069535/ENSG00000100445/ENSG00000106927/ENSG00000110074/ENSG00000115159/ENSG00000131055/ENSG00000136010/ENSG00000140279/ENSG00000145545/ENSG00000164867/ENSG00000165097/ENSG00000168453/ENSG00000197724/ENSG00000215883	oxidoreductase activity	0.0024984
GS1	BP2	ENSG00000001036/ENSG00000070610/ENSG00000135048/ENSG00000167280/ENSG00000169919	hydrolase activity, hydrolyzing O-glycosyl compounds	0.00251785
GS1	BP2	ENSG00000054793/ENSG00000068650/ENSG00000101974/ENSG00000124406	intramembrane lipid transporter activity	0.00321096
GS1	BP2	ENSG00000068650/ENSG00000101974/ENSG00000124406	flippase activity	0.00330223
GS1	BP2	ENSG00000165097/ENSG00000168453/ENSG00000197724	histone demethylase activity	0.00406069
GS1	BP2	ENSG00000165097/ENSG00000168453/ENSG00000197724	protein demethylase activity	0.00406069
GS2	BP1	ENSG00000076382/ENSG00000130779/ENSG00000137497/ENSG00000204843	microtubule plus-end	0.000455265
GS2	BP1	ENSG00000111325/ENSG00000126012/ENSG00000129151/ENSG00000137760/ENSG00000168453/ENSG00000186603/ENSG00000189046/ENSG00000197724/ENSG00000239382	dioxygenase activity	5.09347e-05
GS2	BP1	ENSG00000126012/ENSG00000140465/ENSG00000168453/ENSG00000189046/ENSG00000197724	demethylase activity	0.000407762
GS2	BP1	ENSG00000126012/ENSG00000129151/ENSG00000137760/ENSG00000168453/ENSG00000189046/ENSG00000197724	2-oxoglutarate-dependent dioxygenase activity	0.00045997
GS2	BP1	ENSG00000111325/ENSG00000126012/ENSG00000129151/ENSG00000137760/ENSG00000137869/ENSG00000140465/ENSG00000168453/ENSG00000189046/ENSG00000197724	oxidoreductase activity, acting on paired donors, with incorporation or reduction of molecular oxygen	0.00115038
GS2	BP1	ENSG00000134343/ENSG00000141540/ENSG00000177119	intracellular calcium activated chloride channel activity	0.00275119
GS2	BP1	ENSG00000049656/ENSG00000134343/ENSG00000177119	phospholipid scramblase activity	0.00275119
GS2	BP1	ENSG00000134343/ENSG00000141540/ENSG00000177119	intracellular chloride channel activity	0.00275119
GS2	BP1	ENSG00000111325/ENSG00000129151/ENSG00000137760/ENSG00000137869/ENSG00000140465/ENSG00000189046/ENSG00000197724	iron ion binding	0.0032079
GS2	BP2	/*	/	/
GS3	BP1	/	/	/
GS3	BP2	/	/	/
GS4	BP1	/	/	/
GS4	BP2	/	/	/
* Slash indicates no GO term was significantly enriched.
